# Supplementary material for: Assembly and analysis of a qingke reference genome demonstrate its close genetic relation to modern cultivated barley
Source: Plant Biotechnol J. 2017 Oct 5;16(3):760–70. doi: 10.1111/pbi.12826 (PMC5814578; doi:10.1111/pbi.12826)
Supplement: Supplementary file 2 — Data S1 Physical position and annotation of the 2544 genes in selection sweep regions of qingke (QK) and modern cultivated barley (MCB). [file PBI-16-760-s002.xlsx]

## Sheet: Table S5
Data S1. Physical position and annotation of the 2,544 genes in selection sweep regions of qingke (QK) and modern cultivated barley (MCB).
Gene ID1	Chr.2	Start	End	Description	GO Names3	Enzyme Codes	Enzyme Names
MLOC_18223	chr1H	25078711	25083214	sensitivity to red light reduced 1 -B1	C:nucleus; P:red, far-red light phototransduction; C:cytoplasm; P:circadian rhythm; P:regulation of circadian rhythm
MLOC_59171	chr1H	25360973	25366322	Nuclear factor related to kappa-B-binding	P:sister chromatid cohesion; P:reciprocal meiotic recombination; P:positive regulation of cell proliferation; P:synapsis; P:telomere maintenance in response to DNA damage; P:mitotic cell cycle; P:meiotic DNA double-strand break formation; P:xylan biosynthetic process; P:multicellular organism reproduction; P:positive regulation of transcription, DNA-templated; C:Ino80 complex; P:response to gamma…
MLOC_59170	chr1H	25366894	25371567	Kinesin KIN-5A	F:ATP binding; C:cytoplasm; C:spindle; C:kinesin complex; F:ATP-dependent microtubule motor activity, plus-end-directed; P:microtubule-based movement; C:microtubule; F:microtubule binding	EC:3.6.1.3; EC:3.6.1.15; EC:3.6.4.4	Adenosinetriphosphatase; Nucleoside-triphosphate phosphatase; Plus-end-directed kinesin ATPase
ZLOC_192	chr1H	25371657	25373661	Kinesin KIN-5A	F:ATP binding; C:cytoplasm; C:spindle; C:kinesin complex; F:ATP-dependent microtubule motor activity, plus-end-directed; P:microtubule-based movement; C:microtubule; F:microtubule binding	EC:3.6.1.3; EC:3.6.1.15; EC:3.6.4.4	Adenosinetriphosphatase; Nucleoside-triphosphate phosphatase; Plus-end-directed kinesin ATPase
MLOC_7243	chr1H	25431464	25439315	ribonuclease chloroplastic mitochondrial	P:RNA phosphodiester bond hydrolysis, exonucleolytic; C:chloroplast; F:3'-5'-exoribonuclease activity; P:chloroplast relocation; C:mitochondrion; P:tRNA metabolic process; P:thylakoid membrane organization; P:rRNA processing	EC:3.1.13; EC:3.1.15	Acting on ester bonds; Acting on ester bonds
ZLOC_193	chr1H	25568742	25575593	mitochondrial-like
ZLOC_216	chr1H	28024363	28024844	MAK16 homolog A	F:nucleic acid binding; P:RNA methylation; P:maturation of 5.8S rRNA; P:maturation of LSU-rRNA; P:pyrimidine ribonucleotide biosynthetic process; C:nucleolus; C:preribosome, large subunit precursor
ZLOC_217	chr1H	28085498	28086707	hypothetical protein F775_23175	F:nucleic acid binding; F:zinc ion binding; F:metal ion binding; C:membrane; C:integral component of membrane
MLOC_12883	chr1H	28091047	28093639	F-box At5g49610-like	F:ubiquitin-protein transferase activity; P:SCF-dependent proteasomal ubiquitin-dependent protein catabolic process; C:SCF ubiquitin ligase complex
ZLOC_218	chr1H	28094033	28095957	ubiquitin carboxyl-terminal hydrolase 8-like isoform X2	F:oxidoreductase activity; P:oxidation-reduction process
MLOC_55574	chr1H	28171977	28174841	Wall-associated receptor kinase 2	F:ATP binding; F:calcium ion binding; C:integral component of membrane; P:cell surface receptor signaling pathway; F:protein serine/threonine kinase activity; P:protein phosphorylation; C:plasma membrane; F:polysaccharide binding	EC:2.7.11	Transferring phosphorus-containing groups
MLOC_70520	chr1H	28179063	28190736	probable LRR receptor-like serine threonine- kinase At4g29180	F:ATP binding; F:protein serine/threonine kinase activity; P:protein phosphorylation	EC:2.7.11	Transferring phosphorus-containing groups
MLOC_11791	chr1H	28285490	28290346	Disease resistance RPM1	F:ADP binding
MLOC_11790	chr1H	28290549	28297586	receptor like kinase -like isoform X1	F:nucleotide binding; F:protein kinase activity; P:phosphorylation
MLOC_78190	chr1H	28624808	28625456	50S ribosomal chloroplastic-like	P:ribosome biogenesis; C:ribosome
MLOC_77763	chr1H	28677845	28682731	target of EAT1-B1	C:nucleus; F:DNA binding; F:transcription factor activity, sequence-specific DNA binding; P:transcription, DNA-templated; P:multicellular organism development; P:regulation of transcription, DNA-templated
MLOC_52125	chr1H	47054084	47055638	basic region leucine zipper	C:nucleus; F:transcription factor activity, sequence-specific DNA binding; P:regulation of transcription, DNA-templated; F:sequence-specific DNA binding; C:plastid
MLOC_15770	chr1H	49308528	49310202	annexin A4	F:calcium ion binding; F:calcium-dependent phospholipid binding
ZLOC_319	chr1H	54202956	54204446	hypothetical protein F775_23735
MLOC_38044	chr1H	54337813	54342670	RNA polymerase II subunit B1 CTD phosphatase RPAP2 homolog	C:nucleus; P:sister chromatid cohesion; C:cytoplasm; P:meiotic chromosome segregation; P:dephosphorylation of RNA polymerase II C-terminal domain; F:CTD phosphatase activity; P:chromatin silencing by small RNA	EC:3.1.3.16; EC:3.1.3.41	Protein-serine/threonine phosphatase; 4-nitrophenylphosphatase
MLOC_38045	chr1H	54342899	54345899	probable phosphatase 2C 47	F:protein serine/threonine phosphatase activity; F:metal ion binding; P:protein dephosphorylation	EC:3.1.3.16; EC:3.1.3.41	Protein-serine/threonine phosphatase; 4-nitrophenylphosphatase
ZLOC_320	chr1H	54344248	54344927	phosphatase 2C	F:protein serine/threonine phosphatase activity; F:metal ion binding; P:protein dephosphorylation	EC:3.1.3.16; EC:3.1.3.41	Protein-serine/threonine phosphatase; 4-nitrophenylphosphatase
ZLOC_321	chr1H	54409110	54409498	retrotransposon Ty1-copia subclass	F:DNA binding; F:zinc ion binding; C:mitochondrion; C:integral component of membrane; P:DNA recombination; P:DNA integration
ZLOC_322	chr1H	54599219	54603422	peroxidase 2-like	F:peroxidase activity; P:response to oxidative stress; F:metal ion binding; P:cellular oxidant detoxification; P:plant-type cell wall organization; P:oxidation-reduction process; C:extracellular region; C:plant-type cell wall; F:heme binding; P:hydrogen peroxide catabolic process	EC:1.11.1.7	Peroxidase
MLOC_64235	chr1H	54602175	54603422	Peroxidase 2	F:peroxidase activity; P:response to oxidative stress; F:metal ion binding; P:cellular oxidant detoxification; P:plant-type cell wall organization; P:oxidation-reduction process; C:extracellular region; C:plant-type cell wall; F:heme binding; P:hydrogen peroxide catabolic process	EC:1.11.1.7	Peroxidase
ZLOC_334	chr1H	57554032	57558301	probable methionine--tRNA ligase	F:ATP binding; F:methionine-tRNA ligase activity; F:electron carrier activity; P:methionyl-tRNA aminoacylation; C:cytosol; P:electron transport chain; F:tRNA binding	EC:6.1.1.10	Methionine--tRNA ligase
MLOC_18718	chr1H	57575082	57576564	glutathione transferase	C:cytoplasm; P:glutathione metabolic process; F:glutathione transferase activity	EC:2.5.1.18	Glutathione transferase
MLOC_56925	chr1H	57947635	57951956	Pto-interacting 1	F:ATP binding; F:protein serine/threonine kinase activity; P:protein phosphorylation	EC:2.7.11	Transferring phosphorus-containing groups
MLOC_56927	chr1H	57952251	57956298	plant IF
ZLOC_405	chr1H	85649034	85650034	predicted protein
MLOC_53048	chr1H	92499288	92506776	gamma-tubulin complex component 4	C:equatorial microtubule organizing center; C:spindle pole; P:floral organ formation; F:structural constituent of cytoskeleton; F:gamma-tubulin binding; C:gamma-tubulin complex; P:cortical microtubule organization; P:meiotic nuclear division; P:response to nematode; P:growth; C:microtubule; C:centrosome; C:plasmodesma; C:tubulin complex; F:microtubule minus-end binding; P:regulation of flower dev…
MLOC_19537	chr1H	125964198	125969127	E3 ubiquitin- ligase At1g63170-like	F:zinc ion binding; F:ubiquitin protein ligase activity; P:proteasome-mediated ubiquitin-dependent protein catabolic process; C:integral component of membrane; P:protein ubiquitination
ZLOC_626	chr1H	215811205	215814799	nuclease HARBI1
ZLOC_654	chr1H	233377464	233377953	DEAD-box ATP-dependent RNA helicase chloroplastic	C:nucleus; F:ATP binding; C:chloroplast; F:zinc ion binding; F:RNA binding; P:RNA secondary structure unwinding; F:ATP-dependent RNA helicase activity	EC:3.6.1.3; EC:3.6.1.15	Adenosinetriphosphatase; Nucleoside-triphosphate phosphatase
ZLOC_714	chr1H	265544672	265545737	predicted protein, partial
MLOC_5521	chr1H	276981148	276982215	GRF zinc finger family expressed	F:peptidase activity, acting on L-amino acid peptides
MLOC_54756	chr1H	276990044	276990975	---NA---
ZLOC_734	chr1H	276994318	276996740	B3 DNA binding domain
ZLOC_800	chr1H	312257460	312258859	predicted protein
ZLOC_826	chr1H	328633089	328634367	rhodanese-like domain-containing chloroplastic	P:maltose metabolic process; P:starch biosynthetic process; P:positive regulation of catalytic activity; C:chloroplast thylakoid; C:chloroplast envelope
MLOC_70696	chr1H	328912547	328915942	calcium uniporter mitochondrial	P:transmembrane transport; C:mitochondrion; C:integral component of membrane; F:uniporter activity
MLOC_73251	chr1H	332155459	332163388	F-box LRR-repeat At3g48880	C:integral component of membrane
MLOC_11761	chr1H	332394866	332403498	folylpolyglutamate synthase-like isoform X1	F:tetrahydrofolylpolyglutamate synthase activity; F:ATP binding; C:mitochondrion; P:tetrahydrofolylpolyglutamate biosynthetic process; C:plastid; P:one-carbon metabolic process	EC:6.3.2.17	Tetrahydrofolate synthase
MLOC_55676	chr1H	342514311	342522757	chaperone dnaJ 13	P:response to very low light intensity stimulus; C:integral component of membrane; P:vegetative to reproductive phase transition of meristem; C:plastid
ZLOC_858	chr1H	342526257	342527163	hypothetical protein SORBIDRAFT_01g017610	C:integral component of membrane
MLOC_38537	chr1H	347313995	347316786	UPF0496 4	C:integral component of membrane
ZLOC_862	chr1H	347313995	347316086	UPF0496 4	C:integral component of membrane
ZLOC_863	chr1H	347338908	347339428	AC068924_5 cytochrome P450	F:iron ion binding; F:oxidoreductase activity, acting on paired donors, with incorporation or reduction of molecular oxygen; P:oxidation-reduction process; F:monooxygenase activity; F:heme binding
MLOC_69875	chr1H	347398446	347399843	cytochrome P450 89A2	F:iron ion binding; P:secondary metabolite biosynthetic process; C:integral component of membrane; F:oxidoreductase activity, acting on paired donors, with incorporation or reduction of molecular oxygen, NAD(P)H as one donor, and incorporation of one atom of oxygen; P:electron transport chain; F:heme binding	EC:1.14.13	Acting on paired donors, with incorporation or reduction of molecular oxygen. The oxygen incorporated need not be derived from O(2)
MLOC_64918	chr1H	347680768	347687636	probable aquaporin NIP5-1	C:lateral plasma membrane; F:glycerol channel activity; P:cellular water homeostasis; P:glycerol transport; F:water channel activity; F:borate uptake transmembrane transporter activity; C:plastid; C:integral component of plasma membrane; P:water transport; P:response to arsenic-containing substance; P:borate transmembrane transport; P:arsenite transport; F:arsenite transmembrane transporter activ…
MLOC_69617	chr1H	350424837	350427066	hypothetical protein F775_19969
MLOC_14559	chr1H	350724821	350725982	auxin-responsive SAUR32-like	P:response to auxin
MLOC_48736	chr1H	350795693	350799855	ROOT PRIMORDIUM DEFECTIVE 1	C:mitochondrion; C:plastid
MLOC_11805	chr1H	357590685	357592387	mitochondrial import inner membrane translocase subunit TIM23-1-like	C:mitochondrial inner membrane presequence translocase complex; C:integral component of mitochondrial inner membrane; F:protein channel activity; P:protein import into mitochondrial matrix
MLOC_11806	chr1H	357593202	357596776	molybdate-anion transporter	F:molybdate ion transmembrane transporter activity; C:integral component of membrane; P:molybdate ion transport
MLOC_51878	chr1H	357989013	357990514	F-box domain containing	F:nucleic acid binding; C:nucleus; F:transcription factor activity, sequence-specific DNA binding; F:RNA polymerase II regulatory region sequence-specific DNA binding; F:protein dimerization activity; P:regulation of transcription from RNA polymerase II promoter
MLOC_4667	chr1H	358215490	358220958	plant UBX domain-containing 10	C:integral component of membrane; C:plasma membrane
ZLOC_896	chr1H	363869314	363876683	Phospholipase D beta 1	P:phosphatidylcholine metabolic process; F:calcium ion binding; C:membrane; P:lipid catabolic process; F:phospholipase D activity; F:N-acylphosphatidylethanolamine-specific phospholipase D activity	EC:3.1.4.4	Phospholipase D
MLOC_61941	chr1H	391023850	391027440	magnesium transporter MRS2-G	C:mitochondrion; C:integral component of membrane; F:magnesium ion transmembrane transporter activity; P:magnesium ion transmembrane transport
MLOC_61942	chr1H	391025434	391031235	probable phosphatase 2C 60	F:protein serine/threonine phosphatase activity; F:metal ion binding; P:protein dephosphorylation; C:integral component of membrane	EC:3.1.3.16; EC:3.1.3.41	Protein-serine/threonine phosphatase; 4-nitrophenylphosphatase
MLOC_4431	chr1H	391122666	391125075	Vacuolar acid trehalase	P:pollen development; C:plastid
ZLOC_965	chr1H	391126575	391130291	retrotransposon unclassified	F:binding
MLOC_72502	chr1H	396212327	396214918	Scarecrow 6	C:nucleus; F:transcription factor activity, sequence-specific DNA binding; P:transcription, DNA-templated; C:integral component of membrane; P:cell differentiation; P:regulation of transcription, DNA-templated; F:sequence-specific DNA binding
ZLOC_979	chr1H	401010426	401011368	CD2 antigen cytoplasmic tail-binding 2 isoform X2	C:U5 snRNP
MLOC_70189	chr1H	401386063	401387769	beta-expansin 1a precursor	C:cell wall; C:membrane; P:cell wall organization; C:extracellular region; P:sexual reproduction
MLOC_14954	chr1H	404109927	404112394	E3 ubiquitin- ligase ATL4-like	F:zinc ion binding; F:ubiquitin protein ligase activity; P:proteasome-mediated ubiquitin-dependent protein catabolic process; C:integral component of membrane; C:plastid; P:protein ubiquitination
MLOC_57429	chr1H	404553028	404554792	RING zinc finger domain superfamily	C:nucleus; F:ubiquitin-protein transferase activity; F:zinc ion binding; C:membrane; P:regulation of defense response; C:plastid; P:protein ubiquitination
MLOC_11611	chr1H	422917711	422921217	DNA-directed RNA polymerases IV and V subunit 12	F:RNA polymerase III activity; F:DNA binding; C:DNA-directed RNA polymerase I complex; F:RNA polymerase II activity; F:RNA polymerase I activity; P:transcription from RNA polymerase III promoter; P:transcription from RNA polymerase I promoter; P:transcription from RNA polymerase II promoter; C:DNA-directed RNA polymerase III complex; C:DNA-directed RNA polymerase II, core complex	EC:2.7.7.6	DNA-directed RNA polymerase
MLOC_11609	chr1H	422925607	422928990	predicted protein	F:metal ion binding; C:plastid
ZLOC_1074	chr1H	430356538	430360485	transposon En Spm sub- expressed
MLOC_54790	chr1H	430982462	430983676	RING zinc finger domain superfamily	F:zinc ion binding; C:integral component of membrane
ZLOC_1075	chr1H	431114057	431115143	predicted protein
MLOC_70374	chr1H	431226534	431238419	phospholipase D zeta 1 isoform X1	F:catalytic activity; F:phosphatidylinositol binding
ZLOC_1151	chr1H	459054908	459055336	globulin 1
ZLOC_1152	chr1H	459058866	459059566	retrotransposon unclassified	F:organic cyclic compound binding; F:heterocyclic compound binding; F:ion binding
MLOC_54408	chr1H	459310560	459314398	hypothetical protein TRIUR3_24725	C:integral component of membrane
ZLOC_1154	chr1H	459427430	459432589	KH domain-containing At1g09660 At1g09670 isoform X1	F:RNA binding; C:plastid
MLOC_70114	chr1H	477860808	477863698	metacaspase 3
ZLOC_1205	chr1H	477864134	477865755	metacaspase type II
MLOC_10517	chr1H	477941044	477951887	dentin sialophospho precursor
MLOC_76054	chr1H	478159387	478161501	basic salivary proline-rich 2	C:plastid
MLOC_76055	chr1H	478161850	478165002	Phosphoglycerate chloroplastic	F:ATP binding; C:chloroplast; F:phosphoglycerate kinase activity; P:glycolytic process; P:reductive pentose-phosphate cycle	EC:2.7.2.3	Phosphoglycerate kinase
MLOC_32671	chr1H	478166317	478170035	transcription termination factor chloroplastic-like	C:mitochondrion; F:double-stranded DNA binding; P:regulation of transcription, DNA-templated
ZLOC_1206	chr1H	478168411	478169548	transcription termination factor chloroplastic-like	C:mitochondrion; F:double-stranded DNA binding; P:regulation of transcription, DNA-templated
ZLOC_1207	chr1H	478246217	478246872	basic salivary proline-rich 2	C:plastid
ZLOC_1208	chr1H	478247632	478250345	Phosphoglycerate chloroplastic	F:ATP binding; C:chloroplast; F:phosphoglycerate kinase activity; P:glycolytic process; P:reductive pentose-phosphate cycle	EC:2.7.2.3	Phosphoglycerate kinase
ZLOC_16749	chr1H	25088255	25088962	hypothetical protein F775_22533	C:plastid
ZLOC_16750	chr1H	25135425	25136069	MND1-interacting 1	F:nucleic acid binding; F:transition metal ion binding; P:metabolic process
ZLOC_16751	chr1H	25297700	25298848	Transposable element Retrotrans_gag	C:integral component of membrane
ZLOC_16752	chr1H	25401624	25404637	AC074282_5 poly	C:integral component of membrane
ZLOC_16753	chr1H	25448529	25449621	clathrin interactor EPSIN 1-like	C:mitochondrion
ZLOC_16754	chr1H	25619352	25620050	retrotransposon Ty1-copia subclass	C:nucleus; F:DNA binding; F:zinc ion binding; F:copper ion binding; F:oxidoreductase activity; P:transcription, DNA-templated; P:regulation of transcription, DNA-templated; P:oxidation-reduction process
ZLOC_16771	chr1H	28268664	28269491	Retrovirus-related Pol poly from transposon TNT 1-94	F:nucleic acid binding; F:zinc ion binding; P:DNA integration
ZLOC_16772	chr1H	28356657	28371475	retrotransposon Ty1-copia subclass	F:nucleic acid binding; F:zinc ion binding; F:metal ion binding; P:DNA integration; P:phosphorylation; F:carbohydrate binding; F:kinase activity; C:plastid
ZLOC_16870	chr1H	46862048	46864967	DEAD-box ATP-dependent RNA helicase 37	F:nucleic acid binding; F:peroxidase activity; F:ATP binding; P:response to oxidative stress; F:metal ion binding; P:cellular oxidant detoxification; F:helicase activity; P:oxidation-reduction process; F:heme binding	EC:3.6.1.15; EC:1.11.1.7	Nucleoside-triphosphate phosphatase; Peroxidase
ZLOC_16871	chr1H	46871273	46873088	RNA-binding 34	F:nucleotide binding; F:nucleic acid binding; P:embryo sac egg cell differentiation; P:mitotic recombination
ZLOC_16872	chr1H	46960880	46961833	retrotransposon Ty3-gypsy subclass	P:macromolecule metabolic process; F:binding; P:primary metabolic process
ZLOC_16873	chr1H	46989377	46990294	hypothetical protein TRIUR3_16882	C:integral component of membrane
ZLOC_16881	chr1H	49007367	49008167	mitochondrial-like
ZLOC_16882	chr1H	49458928	49459858	retrotransposon Ty3-gypsy subclass	F:nucleic acid binding; P:DNA metabolic process
ZLOC_16900	chr1H	54478121	54479681	transposon En Spm sub-class	F:organic cyclic compound binding; F:heterocyclic compound binding; F:hydrolase activity
ZLOC_16901	chr1H	54653261	54655456	retrotransposon Ty3-gypsy subclass	F:binding
ZLOC_16920	chr1H	57596466	57597443	retrotransposon Ty1-copia subclass	F:nucleic acid binding; F:metal ion binding; P:DNA metabolic process
ZLOC_16921	chr1H	57606109	57607404	calponin homology domain-containing DDB_G0272472	F:ATP binding; F:oxidoreductase activity; F:protein kinase activity; P:protein phosphorylation
ZLOC_16922	chr1H	57701633	57705132	retrotransposon unclassified	P:nucleic acid metabolic process; P:cellular macromolecule metabolic process; C:intracellular membrane-bounded organelle; C:cytoplasmic part
ZLOC_16923	chr1H	57816246	57817742	LRR receptor-like serine threonine- kinase FLS2	F:organic cyclic compound binding; F:heterocyclic compound binding; F:transferase activity, transferring phosphorus-containing groups; P:cellular metabolic process
ZLOC_16924	chr1H	57933291	57934166	ROOT PRIMORDIUM DEFECTIVE 1	C:mitochondrion
ZLOC_17055	chr1H	92385590	92386696	AC074282_5 poly	C:membrane
ZLOC_17187	chr1H	126028802	126029950	Transposable element	F:nucleic acid binding; F:zinc ion binding
ZLOC_17234	chr1H	142353100	142354041	retrotransposon Ty3-gypsy subclass	P:macromolecule metabolic process; F:binding; P:primary metabolic process
ZLOC_17408	chr1H	216094177	216094755	60S ribosomal L27	F:structural constituent of ribosome; C:mitochondrion; P:ribosome biogenesis; C:Golgi apparatus; C:cytosolic large ribosomal subunit; P:translation
ZLOC_17416	chr1H	219097082	219097903	retrotransposon unclassified	F:nucleic acid binding; F:catalytic activity; P:DNA metabolic process
ZLOC_17417	chr1H	219380801	219383139	60S ribosomal L27	F:structural constituent of ribosome; C:mitochondrion; C:cytosolic large ribosomal subunit; P:translation
ZLOC_17447	chr1H	233292902	233293945	retrotransposon unclassified	F:nucleic acid binding; F:zinc ion binding; F:metal ion binding; C:membrane; C:integral component of membrane
ZLOC_17448	chr1H	233328932	233329998	retrotransposon unclassified	P:nucleic acid metabolic process; P:cellular macromolecule metabolic process; C:plastid
ZLOC_17450	chr1H	235088191	235089252	retrotransposon Ty1-copia subclass	F:nucleic acid binding; P:nucleic acid metabolic process; F:transition metal ion binding; F:catalytic activity; C:intracellular membrane-bounded organelle; P:nucleobase-containing compound biosynthetic process; P:single-organism process; P:cellular macromolecule biosynthetic process
ZLOC_17537	chr1H	265879611	265880243	retrotransposon unclassified	C:nucleus; F:DNA binding; F:zinc ion binding; F:DNA-directed 5'-3' RNA polymerase activity; F:ribonucleoside binding; F:copper ion binding; F:oxidoreductase activity; P:transcription, DNA-templated; P:regulation of transcription, DNA-templated; P:oxidation-reduction process	EC:2.7.7.6	DNA-directed RNA polymerase
ZLOC_17574	chr1H	276977372	276980680	LRR receptor-like serine threonine- kinase	F:ATP binding; F:protein tyrosine kinase activity; C:mitochondrion; C:integral component of membrane; F:protein serine/threonine kinase activity; P:protein phosphorylation	EC:2.7.10; EC:2.7.11	Transferring phosphorus-containing groups; Transferring phosphorus-containing groups
ZLOC_17646	chr1H	300783419	300784255	retrotransposon Ty3-gypsy subclass	F:nucleic acid binding; F:catalytic activity; P:DNA metabolic process
ZLOC_17647	chr1H	301113602	301115566	Pumilio 1	F:nucleic acid binding; P:nucleic acid metabolic process; F:transition metal ion binding; F:catalytic activity; C:intracellular membrane-bounded organelle; P:nucleobase-containing compound biosynthetic process; P:single-organism process; P:cellular macromolecule biosynthetic process
ZLOC_17648	chr1H	301202207	301203900	retrotransposon unclassified	C:plastid
ZLOC_17649	chr1H	301235982	301238503	retrotransposon unclassified	P:nucleic acid metabolic process; P:cellular macromolecule metabolic process; C:mitochondrion; C:plastid
ZLOC_17650	chr1H	301462075	301462975	retrotransposon unclassified	F:catalytic activity; C:intracellular membrane-bounded organelle; C:cytoplasmic part; P:cellular metabolic process
ZLOC_17684	chr1H	312224823	312227072	retrotransposon Ty3-gypsy subclass	F:DNA binding; F:RNA-DNA hybrid ribonuclease activity; F:RNA-directed DNA polymerase activity; F:RNA binding; P:DNA recombination; P:RNA-dependent DNA biosynthetic process; C:plastid	EC:3.1.30; EC:2.7.7.49; EC:3.1.26; EC:3.1.26.4	Acting on ester bonds; RNA-directed DNA polymerase; Acting on ester bonds; Ribonuclease H
ZLOC_17685	chr1H	312480819	312483313	retrotransposon Ty3-gypsy subclass	F:DNA binding; F:RNA-DNA hybrid ribonuclease activity; F:RNA-directed DNA polymerase activity; F:RNA binding; C:membrane; P:DNA recombination; P:RNA-dependent DNA biosynthetic process	EC:3.1.30; EC:2.7.7.49; EC:3.1.26; EC:3.1.26.4	Acting on ester bonds; RNA-directed DNA polymerase; Acting on ester bonds; Ribonuclease H
ZLOC_17760	chr1H	332024859	332025410	MND1-interacting 1	C:nucleus; F:DNA binding; F:zinc ion binding; F:copper ion binding; F:oxidoreductase activity; P:transcription, DNA-templated; P:regulation of transcription, DNA-templated; P:oxidation-reduction process
ZLOC_17761	chr1H	332110908	332112056	hypothetical protein TRIUR3_16882	F:nucleic acid binding; P:DNA integration
ZLOC_17785	chr1H	342750217	342751428	Transposable element Retrotrans_gag	F:nucleic acid binding; F:zinc ion binding; P:DNA integration
ZLOC_17786	chr1H	342983472	342990296	Monocopper oxidase SKU5	F:oxidoreductase activity, oxidizing metal ions; C:plasmodesma; F:copper ion binding; C:integral component of membrane; P:oxidation-reduction process; C:plant-type cell wall
ZLOC_17797	chr1H	347397579	347398169	TRANSPARENT TESTA 12	C:nucleus; F:DNA binding; F:transcription factor activity, sequence-specific DNA binding; P:drug transmembrane transport; F:antiporter activity; P:transcription, DNA-templated; C:integral component of membrane; P:regulation of transcription, DNA-templated; F:transferase activity; F:carbon-nitrogen ligase activity, with glutamine as amido-N-donor; P:single-organism metabolic process; F:drug transm…
ZLOC_17798	chr1H	347847866	347849422	hypothetical protein F775_20356	C:mitochondrion
ZLOC_17799	chr1H	347884481	347884909	retrotransposon Ty3-gypsy subclass	P:nucleic acid metabolic process; P:cellular macromolecule metabolic process; P:polysaccharide catabolic process; F:hydrolase activity, hydrolyzing O-glycosyl compounds
ZLOC_17800	chr1H	347911041	347912193	hypothetical protein TRIUR3_16882	C:integral component of membrane
ZLOC_17801	chr1H	347998018	347998917	Homeobox KNOX3	F:organic cyclic compound binding; F:heterocyclic compound binding; F:kinase activity
ZLOC_17808	chr1H	350297166	350298490	40S ribosomal S5-1	F:protein kinase binding; C:intracellular ribonucleoprotein complex; P:regulation of cyclin-dependent protein serine/threonine kinase activity
ZLOC_17821	chr1H	358121766	358122638	retrotransposon unclassified	F:binding
ZLOC_17841	chr1H	363529221	363532056	predicted protein
ZLOC_17842	chr1H	363798144	363801948	domain containing expressed	C:integral component of membrane
ZLOC_17843	chr1H	363867091	363868924	glucose-methanol-choline(GMC) oxidoreductase	F:oxidoreductase activity, acting on CH-OH group of donors; F:flavin adenine dinucleotide binding; F:lyase activity; P:oxidation-reduction process
ZLOC_17844	chr1H	363880879	363885006	uncharacterized mitochondrial g00810-like	C:mitochondrion; C:plastid
ZLOC_17845	chr1H	364008707	364009267	GAG-POL precursor	P:nucleic acid metabolic process; P:cellular macromolecule metabolic process; C:mitochondrion
ZLOC_17846	chr1H	364209210	364210208	MND1-interacting 1	C:nucleus; F:DNA binding; F:zinc ion binding; F:copper ion binding; F:oxidoreductase activity; P:transcription, DNA-templated; P:regulation of transcription, DNA-templated; P:oxidation-reduction process
ZLOC_17942	chr1H	391013784	391015764	dynamin-like 3	P:root hair initiation; C:clathrin-coated endocytic vesicle; C:vacuole; C:cell plate; C:plasma membrane; F:microtubule binding; P:mitochondrial fission; F:GTP binding; P:clathrin-dependent endocytosis; C:plasmodesma; P:response to abscisic acid; F:GTPase activity; C:cytosol; F:clathrin binding; P:regulation of establishment of cell polarity	EC:3.6.1.15	Nucleoside-triphosphate phosphatase
ZLOC_17943	chr1H	391440450	391442936	retrotransposon Ty3-gypsy subclass	F:nucleic acid binding; F:catalytic activity; P:DNA metabolic process
ZLOC_17985	chr1H	401023866	401025075	Beta-expansin 1a expressed	C:extracellular region; P:sexual reproduction
ZLOC_17986	chr1H	401330172	401331417	Beta-expansin 1a expressed	C:cell wall; C:membrane; P:cell wall organization; C:extracellular region; P:sexual reproduction
ZLOC_18000	chr1H	404126979	404127617	retrotransposon Ty1-copia subclass	F:DNA binding; F:transferase activity, transferring acyl groups; F:transition metal ion binding; P:DNA recombination
ZLOC_18001	chr1H	404201775	404202104	predicted protein
ZLOC_18002	chr1H	404340159	404340860	retrotransposon unclassified	F:metal ion binding; C:plastid
ZLOC_18003	chr1H	404741748	404742236	gag-pol poly	F:nucleotide binding; P:tRNA aminoacylation for protein translation; C:chloroplast; F:aminoacyl-tRNA ligase activity
ZLOC_18093	chr1H	429557259	429557726	60S ribosomal L27	F:structural constituent of ribosome; C:mitochondrion; C:cytosolic large ribosomal subunit; P:translation
ZLOC_18094	chr1H	429593803	429594609	ethylene-responsive transcription factor ERF071-like	C:nucleus; F:DNA binding; F:transcription factor activity, sequence-specific DNA binding; P:transcription, DNA-templated; P:regulation of transcription, DNA-templated
ZLOC_18095	chr1H	429730891	429733001	Bifunctional purine biosynthesis	C:plastid
ZLOC_18097	chr1H	431292046	431292933	retrotransposon Ty3-gypsy subclass	F:nucleic acid binding; F:catalytic activity; P:DNA metabolic process
ZLOC_18098	chr1H	431293045	431293707	retrotransposon Ty3-gypsy subclass	F:DNA binding; F:RNA-DNA hybrid ribonuclease activity; F:RNA-directed DNA polymerase activity; F:RNA binding; C:mitochondrion; P:DNA recombination; P:RNA-dependent DNA biosynthetic process	EC:3.1.30; EC:2.7.7.49; EC:3.1.26; EC:3.1.26.4	Acting on ester bonds; RNA-directed DNA polymerase; Acting on ester bonds; Ribonuclease H
ZLOC_18206	chr1H	459003645	459007403	receptor kinase	F:ATP binding; C:integral component of membrane; F:protein serine/threonine kinase activity; P:protein phosphorylation	EC:2.7.11	Transferring phosphorus-containing groups
ZLOC_18207	chr1H	459012099	459012914	high molecular weight glutenin subunit	F:nutrient reservoir activity
ZLOC_18208	chr1H	459041166	459043312	kinase	F:ATP binding; F:protein serine/threonine kinase activity; P:protein phosphorylation	EC:2.7.11	Transferring phosphorus-containing groups
ZLOC_18209	chr1H	459100872	459101648	retrotransposon Ty3-gypsy subclass	F:DNA binding; F:RNA-DNA hybrid ribonuclease activity; F:RNA-directed DNA polymerase activity; F:RNA binding; C:mitochondrion; P:DNA recombination; P:RNA-dependent DNA biosynthetic process	EC:3.1.30; EC:2.7.7.49; EC:3.1.26; EC:3.1.26.4	Acting on ester bonds; RNA-directed DNA polymerase; Acting on ester bonds; Ribonuclease H
ZLOC_18210	chr1H	459395406	459396308	retrotransposon Ty3-gypsy subclass	F:nucleic acid binding; F:catalytic activity; C:intracellular membrane-bounded organelle; C:cytoplasmic part; P:DNA metabolic process
ZLOC_18211	chr1H	459420427	459421032	glycine-rich 2-like	F:DNA binding; F:zinc ion binding; P:regulation of transcription, DNA-templated
ZLOC_18212	chr1H	459527786	459530139	retrotransposon Ty3-gypsy subclass	F:binding
ZLOC_18213	chr1H	459620726	459622288	retrotransposon Ty3-gypsy subclass	F:nucleic acid binding; F:zinc ion binding; F:aspartic-type endopeptidase activity; F:metal ion binding; P:proteolysis; P:DNA integration
ZLOC_18293	chr1H	477872223	477873603	Anthocyanin 3 -O-beta-glucosyltransferase	C:integral component of membrane
ZLOC_18294	chr1H	477888263	477888884	hypothetical protein F775_33055
ZLOC_18295	chr1H	478021845	478022732	transcriptional regulator RABBIT EARS	F:DNA binding; F:transcription factor activity, sequence-specific DNA binding; F:metal ion binding; P:regulation of transcription, DNA-templated; P:petal morphogenesis
ZLOC_2176	chr2H	56739358	56739972	TRAUCO isoform X1	C:Set1C/COMPASS complex; F:histone methyltransferase activity (H3-K4 specific); P:transcription, DNA-templated; F:transcription regulatory region DNA binding; P:histone H3-K4 methylation	EC:2.1.1.43	Histone-lysine N-methyltransferase
ZLOC_2206	chr2H	60632196	60632540	NADH-plastoquinone oxidoreductase subunit I (chloroplast)	F:quinone binding; F:iron ion binding; F:NADH dehydrogenase (ubiquinone) activity; P:photosynthesis, light reaction; P:oxidation-reduction process; F:4 iron, 4 sulfur cluster binding; C:plasma membrane; C:chloroplast thylakoid membrane	EC:1.6.99.5; EC:1.6.99.3; EC:1.6.5.3	Acting on NADH or NADPH; NADH dehydrogenase; NADH:ubiquinone reductase (H(+)-translocating)
ZLOC_2207	chr2H	60650067	60651628	momilactone A synthase-like	C:mitochondrion
MLOC_8879	chr2H	60650122	60651407	momilactone A synthase-like	C:mitochondrion
MLOC_61506	chr2H	60711206	60719773	endo-1,4-beta-xylanase A-like	P:xylan catabolic process; C:mitochondrion; F:hydrolase activity, hydrolyzing O-glycosyl compounds
MLOC_59516	chr2H	60733685	60739362	tesmin TSO1-like CXC 5
ZLOC_2208	chr2H	60819467	60821243	Splicing factor U2af large subunit A	C:commitment complex; F:nucleotide binding; C:U2AF; F:pre-mRNA 3'-splice site binding; F:poly-pyrimidine tract binding; C:nuclear speck; C:U2-type prespliceosome; P:RNA processing
MLOC_5502	chr2H	64614905	64623977	DDT domain-containing PTM	F:zinc ion binding; C:integral component of membrane
MLOC_21877	chr2H	64681786	64686912	Ubiquitin carboxyl-terminal hydrolase 24	P:protein deubiquitination; C:nucleus; C:integral component of membrane; C:plastid; F:thiol-dependent ubiquitinyl hydrolase activity; P:ubiquitin-dependent protein catabolic process	EC:3.4.19.12	Ubiquitinyl hydrolase 1
MLOC_8301	chr2H	64717691	64718675	EARLY RESPONSIVE TO DEHYDRATION 15
MLOC_65772	chr2H	64835044	64840140	UDP-N-acetylglucosamine--dolichyl-phosphate N-acetylglucosaminephosphotransferase	C:endoplasmic reticulum membrane; F:UDP-N-acetylglucosamine-dolichyl-phosphate N-acetylglucosaminephosphotransferase activity; C:integral component of membrane; P:UDP-N-acetylglucosamine metabolic process; P:protein N-linked glycosylation; P:dolichol metabolic process; F:phospho-N-acetylmuramoyl-pentapeptide-transferase activity	EC:2.7.8.13; EC:2.7.8.15	Phospho-N-acetylmuramoyl-pentapeptide-transferase; UDP-N-acetylglucosamine--dolichyl-phosphate
MLOC_73745	chr2H	64856342	64859748	Adenosine deaminase	C:cytosol; P:adenosine catabolic process; P:hypoxanthine salvage; P:inosine biosynthetic process; F:adenosine deaminase activity	EC:3.5.4.4	Adenosine deaminase
MLOC_53028	chr2H	65085697	65089913	RNA pseudouridine synthase chloroplastic	C:chloroplast; F:RNA binding; F:pseudouridine synthase activity; P:enzyme-directed rRNA pseudouridine synthesis; F:pseudouridylate synthase activity; F:deaminase activity	EC:5.4.99.12; EC:4.2.1.70	tRNA pseudouridine(38-40) synthase; Pseudouridylate synthase
ZLOC_2219	chr2H	65097892	65098245	cis-zeatin O-glucosyltransferase	P:flavonoid glucuronidation; C:intracellular membrane-bounded organelle; F:cis-zeatin O-beta-D-glucosyltransferase activity; P:flavonoid biosynthetic process	EC:2.4.1.215	Cis-zeatin O-beta-D-glucosyltransferase
MLOC_63462	chr2H	65150507	65155611	sialyltransferase 5	C:trans-Golgi network; C:endosome; P:pollen tube growth; F:sialyltransferase activity; C:integral component of membrane; P:sialylation; C:Golgi membrane; P:protein N-linked glycosylation via asparagine; P:oligosaccharide metabolic process; P:pollen germination	EC:2.4.99	Glycosyltransferases
ZLOC_2220	chr2H	65255763	65256674	unnamed protein product	C:integral component of membrane
ZLOC_2221	chr2H	65298243	65303270	CHROMATIN REMODELING 5	C:nucleus; F:DNA binding; F:ATP binding; F:ATPase activity, coupled to transmembrane movement of substances; P:chromatin remodeling; C:plasmodesma; P:transmembrane transport; C:integral component of membrane; F:ATP-dependent helicase activity	EC:3.6.1.3; EC:3.6.1.15	Adenosinetriphosphatase; Nucleoside-triphosphate phosphatase
ZLOC_2222	chr2H	65315910	65316966	ABC transporter C family member 10	C:nucleus; F:DNA binding; F:ATP binding; F:ATPase activity, coupled to transmembrane movement of substances; P:chromatin remodeling; C:plasmodesma; P:transmembrane transport; C:integral component of membrane; F:ATP-dependent helicase activity	EC:3.6.1.3; EC:3.6.1.15	Adenosinetriphosphatase; Nucleoside-triphosphate phosphatase
ZLOC_2223	chr2H	65318921	65320738	ABC transporter C family member 10	C:nucleus; F:DNA binding; F:ATP binding; F:ATPase activity, coupled to transmembrane movement of substances; P:chromatin remodeling; C:plasmodesma; P:transmembrane transport; C:integral component of membrane; F:ATP-dependent helicase activity	EC:3.6.1.3; EC:3.6.1.15	Adenosinetriphosphatase; Nucleoside-triphosphate phosphatase
MLOC_5347	chr2H	65484452	65490121	DEAD-box ATP-dependent RNA helicase 10	F:ATP binding; F:RNA binding; P:RNA secondary structure unwinding; P:rRNA processing; F:ATP-dependent RNA helicase activity	EC:3.6.1.3; EC:3.6.1.15	Adenosinetriphosphatase; Nucleoside-triphosphate phosphatase
ZLOC_2224	chr2H	65488939	65490341	DEAD-box ATP-dependent RNA helicase 10	F:nucleic acid binding; F:ATP binding; F:helicase activity	EC:3.6.1.15	Nucleoside-triphosphate phosphatase
ZLOC_2225	chr2H	65496464	65514615	predicted protein
ZLOC_2226	chr2H	65601038	65601788	ABC transporter C family member 10-like	C:nucleus; F:ATP binding; F:ATPase activity, coupled to transmembrane movement of substances; P:transmembrane transport; C:integral component of membrane	EC:3.6.1.3; EC:3.6.1.15	Adenosinetriphosphatase; Nucleoside-triphosphate phosphatase
MLOC_58909	chr2H	65611930	65629358	CHROMATIN REMODELING 5	C:nucleus; F:DNA binding; F:ATP binding; F:ATPase activity, coupled to transmembrane movement of substances; P:chromatin remodeling; C:plasmodesma; P:transmembrane transport; C:integral component of membrane; F:ATP-dependent helicase activity	EC:3.6.1.3; EC:3.6.1.15	Adenosinetriphosphatase; Nucleoside-triphosphate phosphatase
MLOC_59696	chr2H	66968570	66969318	Phosphatidylinositol-4-phosphate 5-kinase 4	F:ATP binding; F:1-phosphatidylinositol-4-phosphate 5-kinase activity; P:phosphatidylinositol phosphorylation	EC:2.7.1.68	1-phosphatidylinositol-4-phosphate 5-kinase
ZLOC_2231	chr2H	66970114	66970530	phosphatidylinositol 4-phosphate 5-kinase 6	F:ATP binding; F:1-phosphatidylinositol-4-phosphate 5-kinase activity; P:phosphatidylinositol phosphorylation	EC:2.7.1.68	1-phosphatidylinositol-4-phosphate 5-kinase
ZLOC_2232	chr2H	66971239	66971948	TPA: phosphatidylinositol-4-phosphate 5-kinase family	F:ATP binding; F:1-phosphatidylinositol-4-phosphate 5-kinase activity; P:phosphatidylinositol phosphorylation	EC:2.7.1.68	1-phosphatidylinositol-4-phosphate 5-kinase
MLOC_6305	chr2H	67091331	67098637	ankyrin repeat domain-containing 2A
MLOC_82117	chr2H	70650809	70656626	magnesium-chelatase subunit chloroplastic	C:chloroplast stroma; P:chlorophyll biosynthetic process; F:ATP binding; C:chloroplast membrane; C:mitochondrion; P:photosynthesis, light reaction; C:magnesium chelatase complex; F:magnesium chelatase activity	EC:6.6.1.1	Magnesium chelatase
MLOC_76584	chr2H	96507361	96508921	Ribonuclease 1	P:RNA phosphodiester bond hydrolysis, endonucleolytic; F:RNA binding; F:ribonuclease T2 activity	EC:3.1.31; EC:3.1.27; EC:3.1.27.1	Acting on ester bonds; Acting on ester bonds; Ribonuclease T(2)
MLOC_62516	chr2H	96825464	96826453	myb-related 306-like	F:DNA binding
ZLOC_2356	chr2H	107523332	107524790	cytochrome DM13 and DOMON domain-containing At5g54830-like	C:integral component of membrane; P:oxidation-reduction process; F:monooxygenase activity
MLOC_78645	chr2H	107736724	107739090	copper-transporting ATPase chloroplastic	C:integral component of plasma membrane; F:DNA binding; P:regulation of intracellular pH; F:DNA-directed 5'-3' RNA polymerase activity; F:metal ion binding; P:transcription, DNA-templated; P:hydrogen ion transmembrane transport; F:hydrogen-exporting ATPase activity, phosphorylative mechanism; P:metal ion transport; C:plastid	EC:3.6.1.3; EC:3.6.3.6; EC:2.7.7.6; EC:3.6.1.15	Adenosinetriphosphatase; Proton-exporting ATPase; DNA-directed RNA polymerase; Nucleoside-triphosphate phosphatase
ZLOC_2385	chr2H	114071726	114072694	serine threonine- phosphatase 7 long form homolog
ZLOC_2386	chr2H	114072768	114073551	serine threonine- phosphatase 7 long form homolog
ZLOC_2387	chr2H	114178197	114181316	hypothetical protein TRIUR3_26660
MLOC_42431	chr2H	114306459	114307418	predicted protein	F:zinc ion binding; C:integral component of membrane
MLOC_52904	chr2H	114414425	114416442	F-box only 13-like	F:ubiquitin-protein transferase activity; P:SCF-dependent proteasomal ubiquitin-dependent protein catabolic process; C:SCF ubiquitin ligase complex; P:protein ubiquitination
MLOC_52901	chr2H	114418560	114424441	Alanine aminotransferase 2	F:pyridoxal phosphate binding; F:transaminase activity; C:mitochondrion; P:biosynthetic process
ZLOC_2489	chr2H	153421236	153425097	arabinosyltransferase RRA3-like	F:transferase activity, transferring glycosyl groups; C:mitochondrion; C:integral component of membrane; C:Golgi membrane; P:cell wall organization
ZLOC_2537	chr2H	174275613	174275967	leucine-rich repeat receptor-like serine threonine- kinase At1g17230	F:ATP binding; P:response to molecule of bacterial origin; P:signal transduction; P:stamen development; C:integral component of membrane; F:protein serine/threonine kinase activity; P:protein phosphorylation	EC:2.7.11	Transferring phosphorus-containing groups
MLOC_63678	chr2H	174632609	174639731	Cysteine-rich receptor kinase 10	F:ATP binding; P:peptidyl-tyrosine phosphorylation; F:protein tyrosine kinase activity; C:plasmodesma; F:metal ion binding; F:protein serine/threonine kinase activity; P:defense response; C:plasma membrane	EC:2.7.10; EC:2.7.11	Transferring phosphorus-containing groups; Transferring phosphorus-containing groups
MLOC_59988	chr2H	174644783	174656483	TPA: RING FYVE PHD zinc finger family	F:metal ion binding
MLOC_53862	chr2H	175319640	175323456	serine threonine- kinase WNK1	F:ATP binding; C:cytosol; F:protein serine/threonine kinase activity; P:protein phosphorylation; P:intracellular signal transduction	EC:2.7.11	Transferring phosphorus-containing groups
ZLOC_2539	chr2H	175972874	175976854	GDP-fucose -O-fucosyltransferase 2	P:protein O-linked fucosylation; C:integral component of membrane; F:peptide-O-fucosyltransferase activity	EC:2.4.1.221	Peptide-O-fucosyltransferase
MLOC_4495	chr2H	178617139	178620586	pre-mRNA-splicing factor 18-like	F:second spliceosomal transesterification activity; C:U2-type post-spliceosomal complex; P:generation of catalytic spliceosome for second transesterification step; C:U4/U6 x U5 tri-snRNP complex; C:U5 snRNP; P:nuclear retention of unspliced pre-mRNA at the site of transcription
ZLOC_2549	chr2H	178782771	178783255	pyruvate decarboxylase 2	F:magnesium ion binding; F:thiamine pyrophosphate binding; F:carboxy-lyase activity
ZLOC_2550	chr2H	178836021	178840098	predicted protein
ZLOC_2551	chr2H	179032375	179046029	organic cation carnitine transporter 7-like	F:substrate-specific transmembrane transporter activity; P:transmembrane transport; C:integral component of membrane
MLOC_72190	chr2H	179039128	179043723	Synaptic vesicle 2-related	F:substrate-specific transmembrane transporter activity; P:transmembrane transport; C:integral component of membrane
MLOC_37159	chr2H	179128388	179135033	dentin matrix acidic phospho 1 isoform X2	C:intracellular ribonucleoprotein complex; C:membrane; C:integral component of membrane; C:viral nucleocapsid
MLOC_20874	chr2H	179248925	179256126	disease resistance RPM1-like	F:ATP binding; P:apoptotic process; F:ADP binding; P:defense response
MLOC_64007	chr2H	180709983	180717060	TIME FOR COFFEE	C:membrane
ZLOC_2556	chr2H	184732773	184736456	Ferredoxin--NADP embryo chloroplastic	C:chloroplast; P:photosynthesis; P:electron transport chain; F:ferredoxin-NADP+ reductase activity	EC:1.18.1; EC:1.18.1.2	Acting on iron-sulfur proteins as donors; Ferredoxin--NADP(+) reductase
MLOC_4829	chr2H	186063494	186067993	predicted protein	C:integral component of membrane
MLOC_61849	chr2H	186068097	186073316	hypothetical protein F775_02993
MLOC_61847	chr2H	186075565	186077266	DNA binding
MLOC_7948	chr2H	186454839	186460826	copper transporter 6-like	C:integral component of membrane; F:copper ion transmembrane transporter activity; C:vacuole; P:copper ion transmembrane transport
ZLOC_2560	chr2H	186454866	186460647	copper transporter 6-like	C:integral component of membrane; F:copper ion transmembrane transporter activity; C:vacuole; P:copper ion transmembrane transport
ZLOC_2563	chr2H	187290532	187290843	hypothetical protein TRIUR3_05898
ZLOC_2564	chr2H	187405758	187422420	PHD finger rhinoceros	F:zinc ion binding
ZLOC_2581	chr2H	190634778	190637259	lipid droplet-associated hydrolase	C:lipid particle; P:methionine biosynthetic process; P:lipid storage; P:RNA splicing, via endonucleolytic cleavage and ligation; C:plastid
ZLOC_2585	chr2H	191572097	191575392	SKP1 1B	P:ubiquitin-dependent protein catabolic process
ZLOC_2586	chr2H	191617262	191621876	SKP1 4	P:ubiquitin-dependent protein catabolic process
MLOC_81258	chr2H	193023551	193029877	STRUBBELIG-RECEPTOR FAMILY 3 isoform X1	F:ATP binding; C:integral component of membrane; F:protein kinase activity; P:protein phosphorylation
MLOC_56125	chr2H	193213048	193216697	TPA: DNA-binding bromodomain-containing family
MLOC_56126	chr2H	193217534	193222921	hypothetical protein TRIUR3_26204	C:nucleus; C:cytoplasm; C:integral component of membrane
MLOC_66528	chr2H	194810583	194814157	hypothetical protein OsI_26493
MLOC_61721	chr2H	195249228	195249777	---NA---
MLOC_69675	chr2H	197459403	197462673	Heat stress transcription factor A-3	C:nucleus; F:transcription factor activity, sequence-specific DNA binding; P:regulation of transcription, DNA-templated; F:sequence-specific DNA binding
ZLOC_2600	chr2H	197475900	197478151	Heat stress transcription factor A-3	C:nucleus; F:transcription factor activity, sequence-specific DNA binding; P:regulation of transcription, DNA-templated; F:sequence-specific DNA binding
ZLOC_2601	chr2H	197592029	197598977	predicted protein
ZLOC_2602	chr2H	197604280	197604873	serine threonine- phosphatase 7 long form homolog	F:nucleic acid binding; F:zinc ion binding; C:membrane; C:integral component of membrane
ZLOC_2603	chr2H	197695251	197696025	nuclease HARBI1
ZLOC_2604	chr2H	197696386	197696749	serine threonine- kinase	F:ATP binding; C:mitochondrion; F:protein kinase activity; P:protein phosphorylation
MLOC_76434	chr2H	197703762	197707441	Myosin-2 heavy chain	C:myosin complex; F:nucleoside transmembrane transporter activity; F:ATP binding; F:actin binding; C:integral component of membrane; P:nucleoside transmembrane transport; C:plastid; F:motor activity	EC:3.6.1.15	Nucleoside-triphosphate phosphatase
ZLOC_2605	chr2H	197705070	197707441	Myosin-2 heavy chain	C:myosin complex; F:nucleoside transmembrane transporter activity; F:ATP binding; F:actin binding; C:integral component of membrane; P:nucleoside transmembrane transport; C:plastid; F:motor activity	EC:3.6.1.15	Nucleoside-triphosphate phosphatase
ZLOC_2606	chr2H	197739156	197739557	Myosin-2 heavy chain	C:myosin complex; F:ATP binding; F:actin binding; F:motor activity	EC:3.6.1.15	Nucleoside-triphosphate phosphatase
MLOC_17002	chr2H	198079459	198080783	Chlorophyll a-b binding of LHCII type chloroplastic	C:photosystem II; C:chloroplast envelope; F:structural molecule activity; C:photosystem I; P:response to light stimulus; P:photosynthesis, light harvesting in photosystem I; C:chloroplast thylakoid membrane; F:metal ion binding; F:pigment binding; C:integral component of membrane; P:protein-chromophore linkage; F:chlorophyll binding; C:plastoglobule
ZLOC_2608	chr2H	198228351	198228712	organic cation carnitine transporter 2	C:plant-type vacuole membrane; F:substrate-specific transmembrane transporter activity; P:transmembrane transport; C:integral component of membrane
MLOC_13104	chr2H	198313295	198314777	organic cation carnitine transporter 2-like	C:plant-type vacuole membrane; F:substrate-specific transmembrane transporter activity; P:transmembrane transport; C:integral component of membrane
ZLOC_2609	chr2H	198319314	198319919	AT-rich interactive domain-containing 6-like	F:DNA binding
ZLOC_2610	chr2H	198352688	198354884	AT-rich interactive domain-containing 6-like	F:DNA binding
MLOC_55525	chr2H	201206090	201208893	Sugar carrier C	C:integral component of plasma membrane; P:proton transport; F:sugar:proton symporter activity; P:glucose import; F:glucose transmembrane transporter activity; P:glucose transmembrane transport
MLOC_62325	chr2H	201796602	201798118	membrane lipo lipid attachment site-containing -like
MLOC_54695	chr2H	201934914	201940090	vesicle-associated 4-2-like	C:endoplasmic reticulum membrane
ZLOC_2618	chr2H	201984771	201985225	hypothetical protein TRIUR3_01140
ZLOC_2619	chr2H	203142770	203152922	THYLAKOID chloroplastic	C:chloroplast stroma; P:G-protein coupled receptor signaling pathway; P:ncRNA metabolic process; P:sugar mediated signaling pathway; C:chloroplast thylakoid; P:protein import into chloroplast thylakoid membrane; P:transcription from plastid promoter; P:photosynthetic electron transport in photosystem I; P:protein import into chloroplast stroma; P:phosphatidylglycerol biosynthetic process; P:defen…
MLOC_65067	chr2H	203146636	203153028	chloroplast-localized Ptr -binding 1	C:chloroplast stroma; P:G-protein coupled receptor signaling pathway; P:ncRNA metabolic process; P:sugar mediated signaling pathway; C:chloroplast thylakoid; P:protein import into chloroplast thylakoid membrane; P:transcription from plastid promoter; P:photosynthetic electron transport in photosystem I; P:protein import into chloroplast stroma; P:phosphatidylglycerol biosynthetic process; P:defen…
ZLOC_2620	chr2H	203473762	203474632	predicted protein
MLOC_19791	chr2H	204101355	204104895	nuclease HARBI1	C:membrane
ZLOC_2626	chr2H	207752592	207756596	predicted protein, partial	C:membrane
ZLOC_2627	chr2H	208146221	208154578	Eukaryotic translation initiation factor 4G	P:regulation of translation; F:translation initiation factor activity; P:response to abscisic acid; P:translational initiation; P:response to virus
MLOC_57581	chr2H	208285814	208294029	Eukaryotic translation initiation factor 4G	P:regulation of translation; F:translation initiation factor activity; P:response to abscisic acid; P:translational initiation; P:response to virus
MLOC_60195	chr2H	215361882	215365279	pentatricopeptide repeat-containing At3g46870	C:chloroplast; F:zinc ion binding; C:mitochondrion
MLOC_13053	chr2H	215698579	215699064	hypothetical protein TRIUR3_14157	C:integral component of membrane
ZLOC_2662	chr2H	223619840	223620434	ATP-dependent RNA helicase DEAH13	F:nucleic acid binding; C:nucleus; F:ATP binding; C:cytoplasm; C:integral component of membrane; P:RNA processing; F:ATP-dependent RNA helicase activity	EC:3.6.1.3; EC:3.6.1.15	Adenosinetriphosphatase; Nucleoside-triphosphate phosphatase
ZLOC_2663	chr2H	223633742	223635154	probable ATP-dependent RNA helicase DHX37	F:nucleic acid binding; C:nucleus; F:ATP binding; C:cytoplasm; C:membrane; P:RNA processing; F:ATP-dependent RNA helicase activity	EC:3.6.1.3; EC:3.6.1.15	Adenosinetriphosphatase; Nucleoside-triphosphate phosphatase
ZLOC_2664	chr2H	223636783	223638126	probable ATP-dependent RNA helicase DHX37	F:nucleic acid binding; C:nucleus; F:ATP binding; C:cytoplasm; C:membrane; P:RNA processing; F:ATP-dependent RNA helicase activity	EC:3.6.1.3; EC:3.6.1.15	Adenosinetriphosphatase; Nucleoside-triphosphate phosphatase
ZLOC_2665	chr2H	223982670	223987756	E3 ubiquitin- ligase ORTHRUS 2-like	F:zinc ion binding; F:ubiquitin protein ligase activity; F:histone binding; P:maintenance of DNA methylation; P:regulation of methylation-dependent chromatin silencing; F:ligase activity; C:nuclear heterochromatin; P:protein ubiquitination
ZLOC_2668	chr2H	226988960	226989662	xylanase inhibitor 1-like	F:chitinase activity; P:xylan catabolic process; F:chitin binding; P:chitin catabolic process; C:extracellular region	EC:3.2.1.14	Chitinase
MLOC_67715	chr2H	226990559	226991215	xylanase inhibitor 1-like	F:chitinase activity; P:xylan catabolic process; F:chitin binding; P:chitin catabolic process; C:extracellular region	EC:3.2.1.14	Chitinase
ZLOC_2682	chr2H	231612293	231612953	predicted protein
ZLOC_2683	chr2H	231686865	231688237	Glucan endo-1,3-beta-glucosidase 13	F:ATP binding; P:carbohydrate metabolic process; F:GMP synthase (glutamine-hydrolyzing) activity; C:integral component of membrane; F:pyrophosphatase activity; P:GMP biosynthetic process; F:hydrolase activity, hydrolyzing O-glycosyl compounds; C:anchored component of plasma membrane; F:polysaccharide binding	EC:6.3.5.2	GMP synthase (glutamine-hydrolyzing)
MLOC_56460	chr2H	231769060	231771866	Glucan endo-1,3-beta-glucosidase 13	P:carbohydrate metabolic process; C:integral component of membrane; F:hydrolase activity, hydrolyzing O-glycosyl compounds; C:anchored component of plasma membrane; F:polysaccharide binding
ZLOC_2684	chr2H	232105569	232106374	predicted protein
MLOC_62817	chr2H	232128809	232132367	receptor kinase At4g00960	F:ATP binding; C:plasmodesma; C:integral component of membrane; F:protein serine/threonine kinase activity; P:protein phosphorylation; P:defense response; C:plasma membrane	EC:2.7.11	Transferring phosphorus-containing groups
MLOC_73815	chr2H	232201613	232207109	Cysteine-rich receptor kinase 25	F:nucleic acid binding; F:ATP binding; F:zinc ion binding; C:plasmodesma; C:integral component of membrane; F:protein serine/threonine kinase activity; P:protein phosphorylation; P:defense response; C:plasma membrane	EC:2.7.11	Transferring phosphorus-containing groups
MLOC_44274	chr2H	232504929	232505326	serine threonine	F:ATP binding; C:plasmodesma; C:integral component of membrane; F:protein serine/threonine kinase activity; P:protein phosphorylation; P:defense response; C:plasma membrane	EC:2.7.11	Transferring phosphorus-containing groups
ZLOC_2695	chr2H	232507382	232507788	serine threonine	F:ATP binding; C:plasmodesma; C:integral component of membrane; F:protein serine/threonine kinase activity; P:protein phosphorylation; P:defense response; C:plasma membrane	EC:2.7.11	Transferring phosphorus-containing groups
ZLOC_2696	chr2H	232517670	232519446	receptor kinase At4g00960	F:ATP binding; P:peptidyl-tyrosine phosphorylation; F:protein tyrosine kinase activity; C:plasmodesma; C:integral component of membrane; F:protein serine/threonine kinase activity; P:defense response; C:plasma membrane	EC:2.7.10; EC:2.7.11	Transferring phosphorus-containing groups; Transferring phosphorus-containing groups
ZLOC_2697	chr2H	232802626	232802997	hypothetical protein TRIUR3_25887	F:ATP binding; C:integral component of membrane; F:protein serine/threonine kinase activity; P:protein phosphorylation	EC:2.7.11	Transferring phosphorus-containing groups
ZLOC_2698	chr2H	232925544	232926047	retrotransposon unclassified	F:DNA binding; F:oxidoreductase activity; F:metal ion binding; P:transcription, DNA-templated; C:transcriptional repressor complex; P:cell cycle
MLOC_74066	chr2H	233180720	233184725	cysteine-rich receptor kinase 10 isoform X1	F:ATP binding; C:plasmodesma; C:integral component of membrane; F:protein serine/threonine kinase activity; P:protein phosphorylation; P:defense response; C:plasma membrane	EC:2.7.11	Transferring phosphorus-containing groups
ZLOC_2703	chr2H	234449516	234460720	cysteine-rich receptor kinase 10	F:ATP binding; C:plasmodesma; C:integral component of membrane; F:protein serine/threonine kinase activity; P:protein phosphorylation; P:defense response; C:plasma membrane	EC:2.7.11	Transferring phosphorus-containing groups
ZLOC_2704	chr2H	234309916	234311061	NADH-plastoquinone oxidoreductase subunit 4 (chloroplast)	F:quinone binding; C:integral component of membrane; F:NADH dehydrogenase (ubiquinone) activity; P:ATP synthesis coupled electron transport; C:chloroplast thylakoid membrane	EC:1.6.99.5; EC:1.6.99.3; EC:1.6.5.3	Acting on NADH or NADPH; NADH dehydrogenase; NADH:ubiquinone reductase (H(+)-translocating)
ZLOC_2705	chr2H	234422890	234424191	cysteine-rich receptor kinase 10 isoform X1	F:ATP binding; C:integral component of membrane; F:protein serine/threonine kinase activity; P:protein phosphorylation	EC:2.7.11	Transferring phosphorus-containing groups
ZLOC_2706	chr2H	234424475	234425905	cysteine-rich receptor kinase 10 isoform X1	F:ATP binding; C:integral component of membrane; F:protein serine/threonine kinase activity; P:protein phosphorylation	EC:2.7.11	Transferring phosphorus-containing groups
MLOC_53991	chr2H	234592039	234595679	cysteine-rich receptor kinase 20	F:nucleic acid binding; F:ATP binding; C:plasmodesma; C:integral component of membrane; F:protein serine/threonine kinase activity; P:protein phosphorylation; P:defense response; C:plasma membrane	EC:2.7.11	Transferring phosphorus-containing groups
MLOC_59245	chr2H	234621810	234627609	Cysteine-rich receptor kinase 25	F:ATP binding; C:plasmodesma; C:integral component of membrane; F:protein serine/threonine kinase activity; P:protein phosphorylation; P:defense response; C:plasma membrane	EC:2.7.11	Transferring phosphorus-containing groups
MLOC_72857	chr2H	236779489	236781154	ORAOV1 homolog	P:ribosomal large subunit biogenesis
ZLOC_2708	chr2H	236724075	236725744	predicted protein	C:integral component of membrane
MLOC_43945	chr2H	236726765	236732028	phosphate dikinase regulatory chloroplastic	C:chloroplast stroma; F:ATP binding; F:protein serine/threonine kinase activity; P:protein phosphorylation; F:phosphotransferase activity, phosphate group as acceptor	EC:2.7.11	Transferring phosphorus-containing groups
MLOC_44168	chr2H	236781478	236791640	tyrosyl-DNA phosphodiesterase 1 isoform X1	C:nucleus; F:translation initiation factor activity; P:DNA repair; P:vegetative phase change; P:translational initiation; F:3'-tyrosyl-DNA phosphodiesterase activity
MLOC_72180	chr2H	237038093	237040383	translation factor SUI1 homolog	F:GTP binding; P:regulation of translation; F:translation initiation factor activity; P:small GTPase mediated signal transduction; P:translational initiation; C:intracellular
MLOC_3462	chr2H	237479535	237481856	isocitrate lyase	P:glyoxylate cycle; F:metal ion binding; P:tricarboxylic acid cycle; F:isocitrate lyase activity; F:transferase activity, transferring acyl groups, acyl groups converted into alkyl on transfer; C:glyoxysome	EC:4.1.3.1	Isocitrate lyase
MLOC_57584	chr2H	238301524	238304148	WAT1-related At5g64700-like	P:transmembrane transport; F:transmembrane transporter activity; C:integral component of membrane; C:plasma membrane
MLOC_61437	chr2H	238369586	238371721	predicted protein	C:membrane; C:integral component of membrane
MLOC_12688	chr2H	239975698	239983828	phospholipase A I	P:jasmonic acid biosynthetic process; P:lipid catabolic process; P:response to fungus; F:galactolipase activity; F:phospholipase activity	EC:3.1.1.26; EC:3.1.1.1	Galactolipase; Carboxylesterase
ZLOC_2719	chr2H	239975722	239976570	phospholipase A I	P:jasmonic acid biosynthetic process; P:lipid catabolic process; P:response to fungus; F:galactolipase activity; F:phospholipase activity	EC:3.1.1.26; EC:3.1.1.1	Galactolipase; Carboxylesterase
MLOC_12689	chr2H	239984242	239985348	LHCP TRANSLOCATION DEFECT	C:chloroplast stroma; C:chloroplast envelope; P:intracellular protein transport; P:granum assembly
MLOC_17842	chr2H	240023398	240026555	hypothetical protein TRIUR3_27253
ZLOC_2721	chr2H	242244368	242247371	Glucose-6-phosphate phosphate translocator chloroplastic	C:integral component of membrane; P:carbohydrate transmembrane transport; F:transporter activity
MLOC_56901	chr2H	242254326	242256417	60S ribosomal L44	F:structural constituent of ribosome; C:cytosolic large ribosomal subunit; P:translation
ZLOC_2726	chr2H	245207266	245211646	ALWAYS EARLY 3	F:DNA binding; P:transcription, DNA-templated; C:transcriptional repressor complex; P:cell cycle
MLOC_12293	chr2H	245392154	245396646	FATTY ACID EXPORT 5-like	C:integral component of membrane
ZLOC_2729	chr2H	246690685	246691071	SH3 domain-containing 3	P:maltose metabolic process; P:starch biosynthetic process; P:positive regulation of catalytic activity; P:acetyl-CoA metabolic process; C:mitochondrion; P:microtubule nucleation; P:brassinosteroid biosynthetic process; P:sterol biosynthetic process
MLOC_12978	chr2H	247311248	247316231	condensin-2 complex subunit H2	C:condensed chromosome; P:positive regulation of DNA repair; P:chromosome organization; C:nucleolus
MLOC_12979	chr2H	247317260	247318702	abnormal spindle-like microcephaly-associated	C:plastid
ZLOC_2730	chr2H	247318782	247319349	abnormal spindle-like microcephaly-associated homolog isoform X1
MLOC_21009	chr2H	247328903	247335526	abnormal spindle-like microcephaly-associated homolog	C:plastid
MLOC_64688	chr2H	247812218	247813234	kDa class V heat shock	P:response to heat; P:response to high light intensity; P:response to hydrogen peroxide
MLOC_54563	chr2H	248763442	248768027	DEAD-box ATP-dependent RNA helicase 32	F:ATP binding; F:RNA binding; P:protein import into nucleus; P:RNA secondary structure unwinding; C:nucleolus; F:ATP-dependent RNA helicase activity	EC:3.6.1.3; EC:3.6.1.15	Adenosinetriphosphatase; Nucleoside-triphosphate phosphatase
MLOC_45347	chr2H	249482516	249483135	predicted protein
ZLOC_2731	chr2H	249527185	249527663	UDP-N-acetylglucosamine--peptide N-acetylglucosaminyltransferase SEC	F:DNA binding; F:ADP binding; P:phosphorylation; F:kinase activity
MLOC_38951	chr2H	249534759	249538246	DETOXIFICATION 40-like	P:drug transmembrane transport; F:antiporter activity; C:integral component of membrane; F:drug transmembrane transporter activity
ZLOC_2732	chr2H	249689791	249693231	predicted protein
ZLOC_2733	chr2H	249701282	249701990	hypothetical protein BRADI_5g03715
ZLOC_2734	chr2H	249734679	249735192	hypothetical protein TRIUR3_31521
MLOC_72883	chr2H	251871356	251877362	RNA-binding rbpE	F:nucleotide binding; F:nucleic acid binding; C:integral component of membrane
ZLOC_2741	chr2H	256809034	256810110	Bromodomain and PHD finger-containing 3
ZLOC_2742	chr2H	256875175	256878700	Disease resistance RPM1	F:organic cyclic compound binding; F:heterocyclic compound binding; F:ion binding
MLOC_33069	chr2H	256879759	256881209	DNA repair RAD16	F:ATP binding; F:zinc ion binding
MLOC_21561	chr2H	256881699	256886851	DNA repair RAD16	F:ATP binding; F:zinc ion binding
ZLOC_2743	chr2H	256922902	256925509	predicted protein
ZLOC_2761	chr2H	265751765	265757128	SKP1 4	P:ubiquitin-dependent protein catabolic process
ZLOC_2762	chr2H	265751784	265752392	SKP1 1A	P:ubiquitin-dependent protein catabolic process
ZLOC_2763	chr2H	266221573	266222053	Solanesyl diphosphate synthase 3	F:nucleic acid binding; F:RNA-directed DNA polymerase activity; C:integral component of membrane; P:RNA-dependent DNA biosynthetic process; F:methyltransferase activity; P:vacuolar transport; P:isoprenoid biosynthetic process; C:intracellular; P:regulation of mitotic cell cycle; P:methylation	EC:2.7.7.49	RNA-directed DNA polymerase
ZLOC_2823	chr2H	289278349	289279390	predicted protein	F:DNA binding
MLOC_2127	chr2H	301443739	301447197	hypothetical protein BRADI_5g11763	P:RNA phosphodiester bond hydrolysis, endonucleolytic; F:nucleic acid binding; F:RNA-DNA hybrid ribonuclease activity
ZLOC_2839	chr2H	301569119	301571228	Diacylglycerol kinase	P:phosphorylation; F:kinase activity
ZLOC_2840	chr2H	301598112	301600800	transposon En Spm sub- expressed	C:mitochondrion
MLOC_35189	chr2H	301665929	301668994	phosphoinositide phosphatase SAC7-like	C:integral component of membrane; F:phosphoric ester hydrolase activity
ZLOC_2841	chr2H	301897709	301898240	predicted protein
ZLOC_2873	chr2H	318252269	318254657	ATP-dependent 6-phosphofructokinase chloroplastic-like	F:ATP binding; F:metal ion binding; P:fructose 6-phosphate metabolic process; P:glycolytic process through fructose-6-phosphate; C:plastid; F:6-phosphofructokinase activity	EC:2.7.1.11	6-phosphofructokinase
MLOC_28680	chr2H	318363274	318367965	zinc finger CCCH domain-containing 62-like	F:nucleotide binding; F:DNA binding; F:metal ion binding
ZLOC_2875	chr2H	318583479	318584685	hypothetical protein F775_31593	C:integral component of membrane; F:phosphoric ester hydrolase activity
ZLOC_2946	chr2H	353499828	353501456	nipped-B isoform X1	F:zinc ion binding; P:reciprocal meiotic recombination; P:regulation of chromosome organization; P:embryonic pattern specification; P:protein desumoylation; P:mitotic sister chromatid cohesion; P:primary shoot apical meristem specification; F:chromatin binding; P:meiotic DNA double-strand break formation; P:cell division; P:centromere complex assembly; P:regulation of cell differentiation; P:meio…
ZLOC_2947	chr2H	353506470	353507480	transposon Mutator sub-class	F:nucleic acid binding; F:DNA binding; F:zinc ion binding; F:transposase activity; P:transposition, DNA-mediated
ZLOC_2948	chr2H	353513478	353514001	nipped-B isoform X3	F:zinc ion binding; P:reciprocal meiotic recombination; P:regulation of chromosome organization; P:embryonic pattern specification; P:protein desumoylation; P:mitotic sister chromatid cohesion; P:primary shoot apical meristem specification; F:chromatin binding; P:meiotic DNA double-strand break formation; P:cell division; P:centromere complex assembly; P:regulation of cell differentiation; P:meio…
MLOC_12301	chr2H	385472261	385479916	TPA: homeodomain-like transcription factor superfamily	F:DNA binding
ZLOC_2998	chr2H	385477140	385479952	TPA: homeodomain-like transcription factor superfamily	F:DNA binding
MLOC_12302	chr2H	385480212	385485019	nodulation receptor kinase-like	F:ATP binding; C:integral component of membrane; F:protein serine/threonine kinase activity; P:protein phosphorylation; C:plastid	EC:2.7.11	Transferring phosphorus-containing groups
MLOC_10214	chr2H	400281728	400290014	Transcription factor PCF6	F:DNA binding; C:nucleus; P:transcription, DNA-templated; P:multicellular organism development; P:regulation of transcription, DNA-templated
MLOC_55606	chr2H	400461566	400464535	melanoma-associated antigen G1	C:integral component of membrane
MLOC_38368	chr2H	400932098	400934283	probable inositol transporter 2	C:integral component of plasma membrane; P:proton transport; P:signaling; F:sugar:proton symporter activity; P:glucose import; F:glucose transmembrane transporter activity; F:myo-inositol:proton symporter activity; C:pollen tube; P:purine nucleobase transport; P:myo-inositol transport; P:glucose transmembrane transport
MLOC_57806	chr2H	403663784	403668828	CSC1 ERD4	F:zinc ion binding; C:plasmodesma; C:chloroplast envelope; C:integral component of membrane; C:vacuolar membrane; C:plasma membrane
ZLOC_3030	chr2H	404529110	404532653	187-kDa microtubule-associated AIR9 isoform X1	C:preprophase band; C:cortical microtubule; C:plastid; C:phragmoplast
ZLOC_3031	chr2H	404543397	404543933	retrotransposon Ty1-copia subclass	F:nucleic acid binding; F:metal ion binding; P:DNA metabolic process
ZLOC_3032	chr2H	404973825	404976242	predicted protein
ZLOC_3033	chr2H	405049164	405056650	predicted protein	C:membrane
ZLOC_3034	chr2H	405234526	405235210	DEAD-box ATP-dependent RNA helicase 53-like	F:ATP binding; F:RNA binding; P:RNA secondary structure unwinding; C:plastid; F:ATP-dependent RNA helicase activity	EC:3.6.1.3; EC:3.6.1.15	Adenosinetriphosphatase; Nucleoside-triphosphate phosphatase
MLOC_52016	chr2H	405494650	405498631	DEAD-box ATP-dependent RNA helicase 53-like	F:nucleic acid binding; F:ATP binding; P:RNA secondary structure unwinding; C:plastid; F:ATP-dependent RNA helicase activity	EC:3.6.1.3; EC:3.6.1.15	Adenosinetriphosphatase; Nucleoside-triphosphate phosphatase
MLOC_492	chr2H	406416530	406422026	U4 U6 small nuclear ribonucleo Prp31	C:precatalytic spliceosome; C:U4atac snRNP; C:U4/U6 x U5 tri-snRNP complex; C:viral nucleocapsid; P:phosphorylation; F:kinase activity; C:U4 snRNP; P:spliceosomal tri-snRNP complex assembly
ZLOC_3040	chr2H	407086171	407087636	hypothetical protein F775_07091	P:DNA metabolic process
ZLOC_3041	chr2H	407088815	407094662	galactinol--sucrose galactosyltransferase 2	F:hydrolase activity, acting on ester bonds; F:glycopeptide alpha-N-acetylgalactosaminidase activity; F:transferase activity, transferring glycosyl groups	EC:3.2.1.97	Endo-alpha-N-acetylgalactosaminidase
MLOC_54528	chr2H	407203530	407204925	Oxygen-evolving enhancer chloroplastic	F:calcium ion binding; C:photosystem II oxygen evolving complex; P:photosynthesis; C:extrinsic component of membrane; C:chloroplast thylakoid membrane
ZLOC_3042	chr2H	407664418	407674989	centromere-associated E-like isoform X4	F:protein serine/threonine kinase activity; P:peptidyl-serine phosphorylation; C:plastid; P:intracellular signal transduction	EC:2.7.11	Transferring phosphorus-containing groups
MLOC_62720	chr2H	407718668	407720025	F-box LRR-repeat At2g43260-like	F:ubiquitin-protein transferase activity; P:SCF-dependent proteasomal ubiquitin-dependent protein catabolic process; C:SCF ubiquitin ligase complex; P:protein ubiquitination
ZLOC_3043	chr2H	407736335	407738377	retrotransposon expressed	P:plant epidermis development; P:photoreactive repair; F:aspartic-type endopeptidase activity; P:DNA recombination; P:DNA integration; P:RNA-dependent DNA biosynthetic process; P:chromatin assembly or disassembly; P:anatomical structure morphogenesis; F:chromatin binding; P:cell development; P:regulation of signal transduction; P:positive regulation of biological process; C:nucleus; F:DNA binding…	EC:4.1.99.3; EC:3.4.23; EC:4.1.99; EC:2.7.7.49	Deoxyribodipyrimidine photo-lyase; Acting on peptide bonds (peptidases); Carbon-carbon lyases; RNA-directed DNA polymerase
MLOC_57767	chr2H	408374203	408383950	PERQ amino acid-rich with GYF domain-containing 2	P:response to abscisic acid
ZLOC_3143	chr2H	441028658	441028959	SKP1-interacting partner 15-like	C:integral component of membrane
ZLOC_3144	chr2H	441329014	441331365	kinase chloroplastic	F:ATP binding; F:protein kinase activity; P:phosphorylation; F:protein serine/threonine kinase activity; P:protein phosphorylation; F:kinase activity
ZLOC_3145	chr2H	441476399	441477788	hypothetical protein F775_42692
ZLOC_3157	chr2H	452872354	452875155	endochitinase 2-like	F:calmodulin binding
ZLOC_3158	chr2H	452872729	452874933	endochitinase 2-like	F:calmodulin binding
MLOC_5428	chr2H	452965916	452968459	endochitinase 2-like	F:calmodulin binding
ZLOC_3206	chr2H	477061502	477062273	quinone-oxidoreductase chloroplastic	P:DNA repair; F:zinc ion binding; F:oxidoreductase activity; C:mitochondrion; C:integral component of membrane; P:oxidation-reduction process; F:4 iron, 4 sulfur cluster binding
ZLOC_3207	chr2H	477289013	477289606	ORAOV1 homolog	P:ribosomal large subunit biogenesis
ZLOC_3256	chr2H	497567045	497571879	probable ribose-5-phosphate isomerase chloroplastic	P:pentose-phosphate shunt, non-oxidative branch; F:ribose-5-phosphate isomerase activity; C:plastid	EC:5.3.1.6	Ribose-5-phosphate isomerase
ZLOC_3257	chr2H	497572576	497572999	peptide-N4-(N-acetyl-beta-glucosaminyl)asparagine amidase A-like
MLOC_2212	chr2H	497573485	497575801	PREDICTED: uncharacterized protein LOC100837768 isoform X1
ZLOC_3277	chr2H	505582355	505584859	AP3-like MADS-box transcription	C:nucleus; F:DNA binding; F:transcription factor activity, sequence-specific DNA binding; F:transferase activity, transferring glycosyl groups; P:specification of floral organ identity; P:transcription, DNA-templated; C:membrane; P:regulation of transcription, DNA-templated; C:Golgi apparatus; F:protein dimerization activity
ZLOC_3300	chr2H	515269269	515271072	predicted protein
ZLOC_3301	chr2H	515395937	515396464	predicted protein
ZLOC_3302	chr2H	515503464	515506584	villin-3-like	F:actin filament binding; P:actin filament bundle assembly
ZLOC_3303	chr2H	515664204	515664849	photosystem II stability assembly factor chloroplastic	P:chlorophyll biosynthetic process; P:carotenoid biosynthetic process; P:ncRNA metabolic process; C:photosystem II; C:chloroplast envelope; C:chloroplast stromal thylakoid; P:transcription from plastid promoter; P:response to blue light; C:chloroplast thylakoid membrane; P:hydrogen peroxide catabolic process; P:chloroplast relocation; P:photosystem II assembly; P:response to far red light; P:posi…
ZLOC_3325	chr2H	526529130	526531870	nitrilase cyanide hydratase and apolipo N-acyltransferase family	C:chloroplast stroma; F:hydrolase activity, acting on carbon-nitrogen (but not peptide) bonds; F:transferase activity, transferring acyl groups; C:chloroplast; F:zinc ion binding; P:oxaloacetate metabolic process; P:malate metabolic process; F:omega-amidase activity; P:nitrogen compound metabolic process; C:cytosol; F:transferase activity
ZLOC_3326	chr2H	526627663	526630821	40S ribosomal S14	P:maturation of SSU-rRNA from tricistronic rRNA transcript (SSU-rRNA, 5.8S rRNA, LSU-rRNA); F:structural constituent of ribosome; F:mRNA 5'-UTR binding; C:cytosolic small ribosomal subunit; P:ribosomal small subunit assembly; F:small ribosomal subunit rRNA binding; P:translation
MLOC_56998	chr2H	526830230	526831935	Beta- insoluble isoenzyme 2	P:sucrose biosynthetic process; P:carbohydrate storage; C:cell wall; C:apoplast; F:sucrose alpha-glucosidase activity; P:defense response to fungus; P:defense response to bacterium	EC:3.2.1.26; EC:3.2.1.48	Beta-fructofuranosidase; Sucrose alpha-glucosidase
MLOC_63259	chr2H	526962443	526963431	insulinoma-associated 1-like
MLOC_15993	chr2H	529451164	529453322	HVA22 g	C:integral component of membrane
MLOC_78644	chr2H	532069216	532069857	lipid binding
ZLOC_3343	chr2H	532114460	532129905	DNA mismatch repair MLH1	F:ATPase activity; C:MutLbeta complex; P:reciprocal meiotic recombination; P:pollen development; P:seed development; P:mismatch repair; P:seed germination; C:synaptonemal complex; P:mitotic recombination; F:single-stranded DNA binding; C:chiasma; F:ATP binding; C:nuclear chromatin; C:MutLalpha complex; F:mismatched DNA binding; F:protein binding, bridging	EC:3.6.1.3; EC:3.6.1.15	Adenosinetriphosphatase; Nucleoside-triphosphate phosphatase
ZLOC_3344	chr2H	532121351	532122824	predicted protein	C:integral component of membrane
MLOC_23576	chr2H	532128142	532129905	DNA mismatch repair MLH1	F:ATPase activity; C:MutLbeta complex; P:reciprocal meiotic recombination; P:pollen development; P:seed development; P:mismatch repair; P:seed germination; C:synaptonemal complex; P:mitotic recombination; F:single-stranded DNA binding; C:chiasma; F:ATP binding; C:nuclear chromatin; C:MutLalpha complex; F:mismatched DNA binding; F:protein binding, bridging	EC:3.6.1.3; EC:3.6.1.15	Adenosinetriphosphatase; Nucleoside-triphosphate phosphatase
ZLOC_3345	chr2H	532372424	532373127	hypothetical protein F775_17011
ZLOC_3416	chr2H	558650892	558666006	starch branching enzyme 3	C:chloroplast; P:glycogen biosynthetic process; F:1,4-alpha-glucan branching enzyme activity; P:starch biosynthetic process; C:amyloplast; F:cation binding; F:hydrolase activity, hydrolyzing O-glycosyl compounds	EC:2.4.1.18	1,4-alpha-glucan branching enzyme
ZLOC_3417	chr2H	558804007	558805933	predicted protein	C:membrane; C:integral component of membrane
ZLOC_3418	chr2H	558835714	558837677	predicted protein	C:integral component of membrane
MLOC_78525	chr2H	596126548	596127136	anthranilate phosphoribosyltransferase	F:transferase activity, transferring glycosyl groups; F:calcium ion binding; C:integral component of membrane; C:plasma membrane; F:calcium-dependent phospholipid binding
MLOC_3686	chr2H	596130036	596130481	CLE family 402
MLOC_39192	chr2H	615825997	615828389	mitochondrial pyruvate carrier 1	C:integral component of membrane; P:mitochondrial pyruvate transport; C:mitochondrial inner membrane
ZLOC_3562	chr2H	615936948	615938766	inositol transporter 1	C:plant-type vacuole membrane; P:proton transport; P:transmembrane transport; C:integral component of membrane; P:carbohydrate transport; F:myo-inositol:proton symporter activity; P:myo-inositol transport
ZLOC_3563	chr2H	616083168	616085219	predicted protein	C:membrane
MLOC_5161	chr2H	616129889	616134846	inositol transporter 1	C:plant-type vacuole membrane; P:proton transport; P:transmembrane transport; C:integral component of membrane; P:carbohydrate transport; F:myo-inositol:proton symporter activity; P:myo-inositol transport
ZLOC_3564	chr2H	616130143	616131165	inositol transporter 1	C:plant-type vacuole membrane; P:proton transport; P:transmembrane transport; C:integral component of membrane; F:myo-inositol:proton symporter activity; P:myo-inositol transport
MLOC_33680	chr2H	640779436	640782444	Endoplasmic reticulum metallopeptidase 1	C:integral component of membrane; C:endoplasmic reticulum
MLOC_67174	chr2H	640784880	640786903	Auxin response factor 8	C:nucleus; F:DNA binding; P:regulation of transcription, DNA-templated; P:response to hormone; P:cellular process
ZLOC_3666	chr2H	640791573	640793684	auxin response factor 8-like	C:nucleus; F:DNA binding; P:transcription, DNA-templated; P:regulation of transcription, DNA-templated; P:auxin-activated signaling pathway
MLOC_44772	chr2H	648608663	648610440	salutaridine reductase
MLOC_43498	chr2H	648621102	648623419	(+)-neomenthol dehydrogenase
MLOC_13954	chr2H	648638752	648640564	(+)-neomenthol dehydrogenase
ZLOC_3695	chr2H	648671016	648672002	predicted protein
MLOC_68709	chr2H	648684976	648686894	disease resistance RPP13 1	F:ADP binding
ZLOC_3766	chr2H	667417872	667418173	ethylene-responsive transcription factor ERF027-like	C:nucleus; F:DNA binding; F:transcription factor activity, sequence-specific DNA binding; P:transcription, DNA-templated; P:regulation of transcription, DNA-templated; C:plastid
ZLOC_3767	chr2H	667452998	667453878	ethylene-responsive transcription factor ERF025-like	C:nucleus; F:DNA binding; F:transcription factor activity, sequence-specific DNA binding; P:transcription, DNA-templated; P:regulation of transcription, DNA-templated; C:plastid
MLOC_64385	chr2H	667573407	667578754	RING-H2 finger ATL69	F:zinc ion binding; F:ubiquitin protein ligase activity; P:proteasome-mediated ubiquitin-dependent protein catabolic process; C:membrane
ZLOC_3768	chr2H	667631006	667631698	RING-H2 finger ATL69	F:zinc ion binding; F:ubiquitin protein ligase activity; P:proteasome-mediated ubiquitin-dependent protein catabolic process; C:integral component of membrane; P:protein ubiquitination
MLOC_44268	chr2H	667713651	667716364	DETOXIFICATION 49-like	P:drug transmembrane transport; F:antiporter activity; C:integral component of membrane; F:drug transmembrane transporter activity
MLOC_14480	chr2H	668012039	668017541	thioesterase family	C:peroxisome
MLOC_10292	chr2H	668078301	668081104	F-box PP2-A13
MLOC_11163	chr2H	668131758	668136365	E3 ubiquitin ligase BIG BROTHER-related isoform X1	F:zinc ion binding; F:ubiquitin protein ligase activity; P:proteasome-mediated ubiquitin-dependent protein catabolic process; P:floral organ development; P:negative regulation of organ growth; C:plastid; F:ligase activity; P:protein ubiquitination
ZLOC_3769	chr2H	668385779	668386858	predicted protein	F:zinc ion binding
MLOC_43452	chr2H	668473267	668476612	probable methyltransferase PMT15	C:trans-Golgi network; C:endosome; C:integral component of membrane; C:vacuolar membrane; F:S-adenosylmethionine-dependent methyltransferase activity; P:methylation
MLOC_10110	chr2H	668482301	668485298	cytochrome P450 87A3-like	F:iron ion binding; F:oxidoreductase activity, acting on paired donors, with incorporation or reduction of molecular oxygen; P:multicellular organism development; C:integral component of membrane; P:brassinosteroid biosynthetic process; P:oxidation-reduction process; F:monooxygenase activity; P:sterol metabolic process; P:brassinosteroid homeostasis; F:heme binding
ZLOC_3770	chr2H	669412871	669414904	RHOMBOID 2	C:integral component of membrane; F:serine-type endopeptidase activity; P:protein processing	EC:3.4.21	Acting on peptide bonds (peptidases)
MLOC_71571	chr2H	669414894	669419663	probable methyltransferase PMT13	C:trans-Golgi network; C:endosome; C:mitochondrion; C:integral component of membrane; C:vacuolar membrane; F:S-adenosylmethionine-dependent methyltransferase activity; P:cell wall pectin metabolic process; P:methylation
ZLOC_3771	chr2H	669446250	669446599	-3	P:chromosome organization; F:helicase activity; P:DNA metabolic process	EC:3.6.1.15	Nucleoside-triphosphate phosphatase
MLOC_44061	chr2H	669584569	669589356	replication factor C subunit 4	C:nucleus; F:ATP binding; F:DNA clamp loader activity; P:DNA-dependent DNA replication; C:DNA replication factor C complex	EC:3.6.1.3; EC:3.6.1.15	Adenosinetriphosphatase; Nucleoside-triphosphate phosphatase
MLOC_71778	chr2H	669596811	669612656	PREDICTED: uncharacterized protein LOC100837541 isoform X3	C:mitochondrion
ZLOC_3773	chr2H	669635596	669636196	Exocyst complex component 7	P:exocytosis; C:exocyst
ZLOC_3774	chr2H	669645786	669646203	homeodomain-like transcription factor superfamily	C:nucleus; F:DNA binding; P:transcription, DNA-templated; P:regulation of transcription, DNA-templated
ZLOC_3775	chr2H	669661334	669661916	RING zinc finger domain superfamily	F:zinc ion binding; F:ubiquitin protein ligase activity; P:proteasome-mediated ubiquitin-dependent protein catabolic process; C:integral component of membrane; P:protein ubiquitination
ZLOC_3776	chr2H	669672530	669688418	probable inactive purple acid phosphatase 16	C:membrane; P:dephosphorylation; P:plant ovule development; F:acid phosphatase activity	EC:3.1.3.41; EC:3.1.3.2	4-nitrophenylphosphatase; Acid phosphatase
MLOC_25947	chr2H	669700554	669702567	RING zinc finger domain superfamily	F:zinc ion binding; F:ubiquitin protein ligase activity; P:proteasome-mediated ubiquitin-dependent protein catabolic process; C:mitochondrion; C:integral component of membrane; F:ligase activity; P:protein ubiquitination
MLOC_51821	chr2H	669712020	669716875	PREDICTED: uncharacterized protein LOC100837541 isoform X2	C:mitochondrion
MLOC_65182	chr2H	669755054	669756551	heat stress transcription factor B-2b	C:nucleus; F:transcription factor activity, sequence-specific DNA binding; C:cytoplasm; P:transcription, DNA-templated; P:regulation of transcription, DNA-templated; F:sequence-specific DNA binding
ZLOC_3777	chr2H	669763646	669764389	predicted protein
ZLOC_3778	chr2H	669856884	669862010	ORM1 3	C:endoplasmic reticulum membrane; C:integral component of membrane
MLOC_10412	chr2H	669929507	669935244	ORM1 2	C:endoplasmic reticulum membrane; F:zinc ion binding; C:integral component of membrane
MLOC_68844	chr2H	670054672	670057840	---NA---
ZLOC_3779	chr2H	670140400	670141693	Dof zinc finger	F:DNA binding; P:regulation of transcription, DNA-templated
ZLOC_3780	chr2H	670312710	670313663	3-hexulose-6-phosphate isomerase	P:carbohydrate metabolic process; F:glutamine-fructose-6-phosphate transaminase (isomerizing) activity; P:fructose 6-phosphate metabolic process; P:UDP-N-acetylglucosamine metabolic process; F:carbohydrate binding	EC:2.6.1.16	Glutamine--fructose-6-phosphate transaminase (isomerizing)
MLOC_11512	chr2H	670321345	670325241	WD repeat-containing 44
ZLOC_3781	chr2H	670490723	670491048	AT hook motif-containing	C:membrane; P:cellular process
ZLOC_4240	chr2H	735505045	735508681	NADP-dependent oxidoreductase P1	F:hydrolase activity, acting on ester bonds; P:carbohydrate metabolic process; C:chloroplast; F:zinc ion binding; P:female meiotic division; P:male meiosis; C:integral component of membrane; P:resolution of meiotic recombination intermediates; F:polygalacturonase activity; P:oxidation-reduction process; F:alcohol dehydrogenase activity, zinc-dependent	EC:3.2.1.15; EC:1.1.1.1	Polygalacturonase; Alcohol dehydrogenase
ZLOC_19221	chr2H	36625168	36626114	DELLA GAI-like	C:nucleus; F:transcription factor activity, sequence-specific DNA binding; F:transferase activity, transferring acyl groups other than amino-acyl groups; P:transcription, DNA-templated; P:regulation of transcription, DNA-templated; F:sequence-specific DNA binding
ZLOC_19222	chr2H	36627850	36629620	DELLA GAI-like	C:nucleus; F:transcription factor activity, sequence-specific DNA binding; P:regulation of transcription, DNA-templated; F:sequence-specific DNA binding
ZLOC_19223	chr2H	36773176	36775712	DELLA GAI-like	C:nucleus; F:transcription factor activity, sequence-specific DNA binding; P:regulation of transcription, DNA-templated; F:sequence-specific DNA binding
ZLOC_19224	chr2H	36852237	36852719	exonuclease mut-7	F:nucleic acid binding; P:nucleic acid metabolic process; F:exonuclease activity
ZLOC_19225	chr2H	36904139	36904704	probable F-box At4g22165	C:mitochondrion
ZLOC_19226	chr2H	36960815	36961603	hypothetical protein TRIUR3_27632
ZLOC_19227	chr2H	36981855	36982373	hypothetical protein TRIUR3_10534
ZLOC_19335	chr2H	56633371	56633994	AC098682_18 retroelement	F:binding
ZLOC_19356	chr2H	60951157	60964024	Cellulose synthase D3	C:integral component of membrane; C:Golgi membrane; F:cellulose synthase (UDP-forming) activity; P:cellulose biosynthetic process; P:cell wall organization; P:pollen germination	EC:2.4.1.12	Cellulose synthase (UDP-forming)
ZLOC_19357	chr2H	60985049	60985384	momilactone A synthase-like	F:oxidoreductase activity; C:mitochondrion; P:oxidation-reduction process
ZLOC_19382	chr2H	64515372	64516932	transcription factor GTE8-like	F:DNA binding
ZLOC_19383	chr2H	64661543	64663491	retrotransposon Ty3-gypsy subclass	P:nucleic acid metabolic process; F:binding; P:cellulose catabolic process; F:cellulase activity	EC:3.2.1.4	Cellulase
ZLOC_19384	chr2H	64806171	64806548	hypothetical protein TRIUR3_16882	C:integral component of membrane
ZLOC_19385	chr2H	64922432	64937785	benzyl alcohol O-benzoyltransferase-like	F:transferase activity, transferring acyl groups other than amino-acyl groups
ZLOC_19386	chr2H	65599226	65600749	ABC transporter C family member 10	F:nucleic acid binding; C:nucleus; F:ATP binding; F:zinc ion binding; F:ATPase activity, coupled to transmembrane movement of substances; P:transmembrane transport; C:integral component of membrane	EC:3.6.1.3; EC:3.6.1.15	Adenosinetriphosphatase; Nucleoside-triphosphate phosphatase
ZLOC_19391	chr2H	66856859	66858007	Transposable element	F:nucleic acid binding; F:zinc ion binding; P:DNA integration
ZLOC_19392	chr2H	66908020	66910017	aspartyl protease AED3-like	F:DNA binding; F:aspartic-type endopeptidase activity; P:protein catabolic process; P:proteolysis	EC:3.4.23	Acting on peptide bonds (peptidases)
ZLOC_19393	chr2H	67475973	67477121	Transposable element	F:nucleic acid binding; F:zinc ion binding; P:DNA integration
ZLOC_19410	chr2H	70680756	70686503	serine threonine- phosphatase 7 long form homolog	F:ADP binding
ZLOC_19411	chr2H	70716520	70719056	Beta-glucosidase 26	F:beta-mannosidase activity; P:carbohydrate metabolic process; F:glucan exo-1,3-beta-glucosidase activity; F:beta-D-fucosidase activity; P:proteolysis; F:beta-L-arabinosidase activity; F:cellobiose glucosidase activity; F:cysteine-type peptidase activity; P:glycosyl compound metabolic process; F:beta-galactosidase activity; F:scopolin beta-glucosidase activity	EC:3.2.1.21; EC:3.2.1.58; EC:3.2.1.25; EC:3.2.1.88; EC:3.2.1.23; EC:3.2.1.38	Beta-glucosidase; Glucan 1,3-beta-glucosidase; Beta-mannosidase; Non-reducing end beta-L-arabinopyranosidase; Beta-galactosidase; Beta-D-fucosidase
ZLOC_19412	chr2H	70821506	70822204	retrotransposon Ty3-gypsy subclass	F:RNA-directed DNA polymerase activity; F:RNA binding; F:aspartic-type endopeptidase activity; C:mitochondrion; P:proteolysis; P:RNA-dependent DNA biosynthetic process	EC:3.4.23; EC:2.7.7.49	Acting on peptide bonds (peptidases); RNA-directed DNA polymerase
ZLOC_19522	chr2H	96797673	96798488	retrotransposon Ty1-copia subclass	F:DNA binding; F:metal ion binding; C:mitochondrion; P:DNA recombination; C:plastid
ZLOC_19581	chr2H	114282157	114283284	hypothetical protein TRIUR3_16882	F:nucleic acid binding; P:DNA integration
ZLOC_19727	chr2H	153245080	153246597	retrotransposon Ty3-gypsy subclass	P:cellular macromolecule metabolic process; P:polysaccharide catabolic process; F:hydrolase activity, hydrolyzing O-glycosyl compounds
ZLOC_19790	chr2H	174258342	174258902	retrotransposon unclassified	F:DNA binding; P:DNA metabolic process
ZLOC_19791	chr2H	174640196	174641662	glutathione S-transferase T3-like	P:sister chromatid cohesion; P:multicellular organism development; F:helicase activity; F:protein kinase activity; P:protein phosphorylation; P:response to hormone; C:vacuole; F:nucleic acid binding; P:potassium ion transport; F:ATP binding; F:protein tyrosine phosphatase activity; P:meiotic chromosome segregation; C:integral component of membrane; F:carbohydrate binding; P:peptidyl-tyrosine deph…	EC:3.1.3.16; EC:3.1.3.48; EC:3.1.3.41; EC:3.6.1.15	Protein-serine/threonine phosphatase; Protein-tyrosine-phosphatase; 4-nitrophenylphosphatase; Nucleoside-triphosphate phosphatase
ZLOC_19804	chr2H	178571162	178571845	ubiquitin-conjugating enzyme E2 26	F:binding
ZLOC_19805	chr2H	178615981	178616925	YABBY 7-like	P:multicellular organism development
ZLOC_19809	chr2H	180318435	180319825	retrotransposon unclassified	P:nucleic acid metabolic process; P:cellular macromolecule metabolic process; C:mitochondrion; C:plastid
ZLOC_19810	chr2H	180396368	180397465	DNA damage-inducible 1-
ZLOC_19811	chr2H	180699895	180700653	DNA repair rhp54	P:sister chromatid cohesion; F:phospholipid-translocating ATPase activity; F:helicase activity; F:protein kinase activity; P:protein phosphorylation; C:vacuole; F:magnesium ion binding; F:nucleic acid binding; P:potassium ion transport; F:ATP binding; P:phospholipid translocation; P:meiotic chromosome segregation; C:integral component of membrane; F:carbohydrate binding; P:chromatin silencing by …	EC:3.6.1.3; EC:3.6.3.1; EC:3.6.1.15	Adenosinetriphosphatase; Phospholipid-translocating ATPase; Nucleoside-triphosphate phosphatase
ZLOC_19812	chr2H	180985820	180992512	retrotransposon Ty3-gypsy subclass	P:macromolecule metabolic process; F:binding; P:primary metabolic process
ZLOC_19818	chr2H	184485286	184485729	60S ribosomal L27	F:structural constituent of ribosome; C:mitochondrion; C:cytosolic large ribosomal subunit; P:translation
ZLOC_19831	chr2H	190332849	190334375	NAC transcription factor NAM-B1	C:nucleus; F:DNA binding; P:transcription, DNA-templated; P:regulation of transcription, DNA-templated
ZLOC_19832	chr2H	190644559	190646114	disease resistance RGA4	C:membrane; C:integral component of membrane; F:ADP binding
ZLOC_19849	chr2H	197412098	197413006	receptor kinase 1	F:ATP binding; P:recognition of pollen; C:integral component of membrane; F:protein serine/threonine kinase activity; P:protein phosphorylation	EC:2.7.11	Transferring phosphorus-containing groups
ZLOC_19850	chr2H	197600091	197600459	glutathione S-transferase T3-like	P:sister chromatid cohesion; P:multicellular organism development; F:phospholipid-translocating ATPase activity; F:helicase activity; F:protein kinase activity; P:protein phosphorylation; P:response to hormone; C:vacuole; F:magnesium ion binding; F:nucleic acid binding; P:potassium ion transport; F:ATP binding; F:protein tyrosine phosphatase activity; P:phospholipid translocation; P:meiotic chrom…	EC:3.1.3.16; EC:3.6.1.3; EC:3.6.3.1; EC:3.1.3.48; EC:3.1.3.41; EC:3.6.1.15	Protein-serine/threonine phosphatase; Adenosinetriphosphatase; Phospholipid-translocating ATPase; Protein-tyrosine-phosphatase; 4-nitrophenylphosphatase; Nucleoside-triphosphate phosphatase
ZLOC_19860	chr2H	201295246	201295704	C-repeat binding factor 3	C:nucleus; F:DNA binding; F:transcription factor activity, sequence-specific DNA binding; P:transcription, DNA-templated; P:regulation of transcription, DNA-templated
ZLOC_19861	chr2H	201531289	201532437	AC074282_5 poly	F:nucleic acid binding; F:zinc ion binding; P:DNA integration
ZLOC_19864	chr2H	202860466	202861559	retrotransposon unclassified	F:nucleic acid binding; F:zinc ion binding; F:metal ion binding; C:membrane; C:integral component of membrane
ZLOC_19865	chr2H	203153435	203154859	Chlorophyll a-b binding chloroplastic	F:metal ion binding; F:pigment binding; C:chloroplast envelope; C:integral component of membrane; C:photosystem I; P:protein-chromophore linkage; F:chlorophyll binding; C:plastoglobule; P:response to light stimulus; P:photosynthesis, light harvesting in photosystem I; C:chloroplast thylakoid membrane
ZLOC_19866	chr2H	203229205	203230183	Chlorophyll a-b binding chloroplastic	F:metal ion binding; F:pigment binding; C:chloroplast envelope; C:integral component of membrane; C:photosystem I; P:protein-chromophore linkage; F:chlorophyll binding; C:plastoglobule; P:response to light stimulus; P:photosynthesis, light harvesting in photosystem I; C:chloroplast thylakoid membrane
ZLOC_19867	chr2H	203284325	203290727	retrotransposon Ty3-gypsy subclass	P:macromolecule metabolic process; F:binding; P:primary metabolic process
ZLOC_19868	chr2H	203427440	203431998	TPA: laccase family	F:oxidoreductase activity, oxidizing metal ions; P:lignin catabolic process; F:copper ion binding; P:lignin biosynthetic process; C:apoplast; P:oxidation-reduction process; F:hydroquinone:oxygen oxidoreductase activity	EC:1.10.3; EC:1.10.3.2	Acting on diphenols and related substances as donors; Laccase
ZLOC_19869	chr2H	204259097	204259999	retrotransposon Ty3-gypsy subclass	F:DNA binding; F:RNA-DNA hybrid ribonuclease activity; F:RNA-directed DNA polymerase activity; F:RNA binding; P:DNA recombination; P:RNA-dependent DNA biosynthetic process; F:small molecule binding; F:anion binding; P:phosphorylation; F:kinase activity	EC:3.1.30; EC:2.7.7.49; EC:3.1.26; EC:3.1.26.4	Acting on ester bonds; RNA-directed DNA polymerase; Acting on ester bonds; Ribonuclease H
ZLOC_19870	chr2H	204260063	204260875	retrotransposon Ty3-gypsy subclass	P:RNA phosphodiester bond hydrolysis, endonucleolytic; F:nucleic acid binding; F:RNA-DNA hybrid ribonuclease activity; P:DNA integration
ZLOC_19881	chr2H	207788238	207788855	Nucleobase-ascorbate transporter 12	F:hydrolase activity, acting on ester bonds; P:hypoxanthine transport; F:uracil transmembrane transporter activity; F:solute:cation symporter activity; P:response to wounding; P:protein phosphorylation; F:magnesium ion binding; F:ATP binding; C:chloroplast; P:phospholipid translocation; P:cation transmembrane transport; P:guanine import across plasma membrane; F:guanine transmembrane transporter …	EC:2.7.11; EC:3.6.1.3; EC:3.6.3.1; EC:3.6.1.15	Transferring phosphorus-containing groups; Adenosinetriphosphatase; Phospholipid-translocating ATPase; Nucleoside-triphosphate phosphatase
ZLOC_19952	chr2H	226967292	226968878	retrotransposon Ty3-gypsy subclass	F:nucleic acid binding; F:zinc ion binding; F:aspartic-type endopeptidase activity; F:metal ion binding; C:membrane; P:proteolysis; C:integral component of membrane; P:DNA integration
ZLOC_19969	chr2H	231555271	231556649	retrotransposon unclassified	F:nucleic acid binding; F:zinc ion binding; F:aspartic-type endopeptidase activity; F:metal ion binding; C:membrane; P:proteolysis; C:integral component of membrane; P:DNA integration
ZLOC_19970	chr2H	231642457	231643617	Transposable element Retrotrans_gag	F:nucleic acid binding; F:zinc ion binding; P:DNA integration
ZLOC_19971	chr2H	231883165	231884310	Transposable element	F:nucleic acid binding; F:zinc ion binding; P:DNA integration
ZLOC_19972	chr2H	231974513	231975341	predicted protein
ZLOC_19973	chr2H	232101066	232103238	Glucan endo-1,3-beta-glucosidase 13	F:ATP binding; P:carbohydrate metabolic process; F:GMP synthase (glutamine-hydrolyzing) activity; F:pyrophosphatase activity; P:GMP biosynthetic process; F:hydrolase activity, hydrolyzing O-glycosyl compounds; C:anchored component of plasma membrane; F:polysaccharide binding	EC:6.3.5.2	GMP synthase (glutamine-hydrolyzing)
ZLOC_19974	chr2H	232124011	232127626	retrotransposon Ty1-copia subclass	C:intracellular membrane-bounded organelle; C:cytoplasmic part
ZLOC_19975	chr2H	232127693	232128343	retrotransposon Ty1-copia subclass	F:nucleic acid binding; F:zinc ion binding; C:mitochondrion; P:DNA integration; C:plastid
ZLOC_19976	chr2H	232155604	232156752	Transposable element	F:nucleic acid binding; F:zinc ion binding
ZLOC_19977	chr2H	232500869	232505257	Cysteine-rich receptor kinase 10	F:ATP binding; C:plasmodesma; C:integral component of membrane; F:protein serine/threonine kinase activity; P:protein phosphorylation; P:defense response; C:plasma membrane	EC:2.7.11	Transferring phosphorus-containing groups
ZLOC_19978	chr2H	232516545	232517399	cysteine-rich receptor kinase 10	F:ATP binding; C:plasmodesma; C:integral component of membrane; F:protein serine/threonine kinase activity; P:protein phosphorylation; P:defense response; C:plasma membrane	EC:2.7.11	Transferring phosphorus-containing groups
ZLOC_19979	chr2H	232524648	232525932	glutathione S-transferase T3-like	F:transferase activity, transferring hexosyl groups; F:oxidoreductase activity; P:metabolic process; F:binding
ZLOC_19980	chr2H	232834597	232835043	predicted protein
ZLOC_19981	chr2H	232931759	232932695	cysteine-rich receptor kinase 10	F:ATP binding; C:plasmodesma; C:integral component of membrane; F:protein serine/threonine kinase activity; P:protein phosphorylation; P:defense response; C:plasma membrane	EC:2.7.11	Transferring phosphorus-containing groups
ZLOC_19982	chr2H	233294416	233296614	transposon En Spm sub-class	F:hydrolase activity
ZLOC_19986	chr2H	234265482	234266630	hypothetical protein TRIUR3_16882
ZLOC_19987	chr2H	234395869	234396465	TRANSPARENT TESTA 12	C:nucleus; F:DNA binding; F:transcription factor activity, sequence-specific DNA binding; P:transmembrane transport; F:transmembrane transporter activity; F:catalytic activity; P:transcription, DNA-templated; C:membrane; P:regulation of transcription, DNA-templated; P:single-organism process; P:response to stimulus
ZLOC_19988	chr2H	234991993	234993141	hypothetical protein TRIUR3_16882	F:nucleic acid binding; P:DNA integration
ZLOC_19997	chr2H	236708169	236710442	retrotransposon unclassified	F:nucleic acid binding; F:zinc ion binding; F:aspartic-type endopeptidase activity; F:metal ion binding; P:proteolysis; C:membrane; C:integral component of membrane; P:DNA integration
ZLOC_19998	chr2H	236777997	236778722	probable glutathione S-transferase GSTU6	P:toxin catabolic process; C:cytoplasm; P:glutathione metabolic process; F:glutathione transferase activity	EC:2.5.1.18	Glutathione transferase
ZLOC_19999	chr2H	236840664	236841245	retrotransposon Ty1-copia subclass	F:nucleic acid binding
ZLOC_20000	chr2H	236958504	236959061	retrotransposon Ty3-gypsy subclass	F:binding
ZLOC_20001	chr2H	237300972	237302782	probable xyloglucan endotransglucosylase hydrolase 8	C:cell wall; C:apoplast; P:cell wall organization; F:hydrolase activity, hydrolyzing O-glycosyl compounds; F:xyloglucan:xyloglucosyl transferase activity; P:xyloglucan metabolic process; P:cell wall biogenesis	EC:2.4.1.207	Xyloglucan:xyloglucosyl transferase
ZLOC_20002	chr2H	237472682	237473830	hypothetical protein TRIUR3_16882
ZLOC_20007	chr2H	238422536	238424012	DEAD-box ATP-dependent RNA helicase 42	C:nucleus; F:ATP binding; F:RNA binding; P:regulation of gene expression; P:RNA secondary structure unwinding; F:ATP-dependent RNA helicase activity; P:mRNA splicing, via spliceosome	EC:3.6.1.3; EC:3.6.1.15	Adenosinetriphosphatase; Nucleoside-triphosphate phosphatase
ZLOC_20008	chr2H	238424160	238424750	DEAD-box ATP-dependent RNA helicase 42-like	F:nucleotide binding; F:nucleic acid binding; F:helicase activity	EC:3.6.1.15	Nucleoside-triphosphate phosphatase
ZLOC_20010	chr2H	239558699	239559574	MND1-interacting 1	F:nucleic acid binding; P:nucleic acid metabolic process; F:transition metal ion binding; F:catalytic activity; C:intracellular membrane-bounded organelle; P:nucleobase-containing compound biosynthetic process; P:cellular macromolecule biosynthetic process
ZLOC_20011	chr2H	239928854	239930674	retrotransposon unclassified	F:nucleic acid binding; F:catalytic activity; P:DNA metabolic process; C:plastid
ZLOC_20012	chr2H	239933914	239934749	retrotransposon Ty3-gypsy subclass	P:RNA phosphodiester bond hydrolysis, endonucleolytic; F:nucleic acid binding; F:RNA-DNA hybrid ribonuclease activity; P:DNA integration
ZLOC_20030	chr2H	245212311	245213117	AAA-ATPase At3g50940-like	F:ATP binding
ZLOC_20031	chr2H	245213180	245213836	mitochondrial chaperone bcs1	F:ATP binding
ZLOC_20032	chr2H	245390627	245392157	cytochrome P450 716B1-like	F:iron ion binding; F:oxidoreductase activity, acting on paired donors, with incorporation or reduction of molecular oxygen; P:multicellular organism development; C:integral component of membrane; P:brassinosteroid biosynthetic process; P:oxidation-reduction process; F:monooxygenase activity; P:sterol metabolic process; P:brassinosteroid homeostasis; F:heme binding
ZLOC_20038	chr2H	246506165	246511458	AAA-ATPase At3g50940-like	F:ATP binding; C:mitochondrion
ZLOC_20039	chr2H	247074606	247078665	transposon En Spm sub-class	F:peroxidase activity; P:response to oxidative stress; P:vesicle-mediated transport; F:metal ion binding; C:integral component of membrane; P:cellular oxidant detoxification; C:clathrin adaptor complex; P:oxidation-reduction process; P:gravitropism; P:protein targeting to vacuole; F:hydrolase activity; F:heme binding	EC:1.11.1.7	Peroxidase
ZLOC_20040	chr2H	248023122	248035982	retrotransposon unclassified	P:nucleic acid metabolic process; P:cellular macromolecule metabolic process
ZLOC_20043	chr2H	249341030	249341587	transposon unclassified	C:mitochondrion; F:binding
ZLOC_20044	chr2H	249463500	249464725	retrotransposon Ty1-copia subclass	F:nucleic acid binding; F:zinc ion binding; F:metal ion binding; C:mitochondrion; P:DNA integration; P:phosphorylation; F:carbohydrate binding; F:kinase activity; C:plastid
ZLOC_20045	chr2H	249744355	249745621	Inositol transporter 4	P:photoreactive repair; P:protein desumoylation; C:chloroplast thylakoid; P:DNA integration; P:transcription from plastid promoter; P:cell adhesion; F:ATP binding; F:substrate-specific transmembrane transporter activity; P:circadian regulation of gene expression; P:chloroplast relocation; F:prenyltransferase activity; P:positive regulation of transcription, DNA-templated; P:actin nucleation; P:re…	EC:4.1.99.3; EC:4.1.99	Deoxyribodipyrimidine photo-lyase; Carbon-carbon lyases
ZLOC_20049	chr2H	251522623	251523549	retrotransposon unclassified	F:binding
ZLOC_20050	chr2H	251746411	251747869	retrotransposon unclassified	C:mitochondrion; F:binding
ZLOC_20051	chr2H	251805335	251806192	retrotransposon unclassified	C:mitochondrion; F:binding
ZLOC_20052	chr2H	251823047	251823658	retrotransposon unclassified	F:metal ion binding; C:mitochondrion
ZLOC_20053	chr2H	251858904	251860043	Transposable element	F:nucleic acid binding; F:zinc ion binding; P:DNA integration
ZLOC_20056	chr2H	252549458	252550846	Pumilio 1	C:nucleus; F:DNA binding; F:zinc ion binding; F:copper ion binding; F:oxidoreductase activity; P:transcription, DNA-templated; P:regulation of transcription, DNA-templated; P:oxidation-reduction process
ZLOC_20057	chr2H	252617121	252617819	retrotransposon unclassified	C:mitochondrion; F:binding
ZLOC_20064	chr2H	256889454	256890389	uncharacterized mitochondrial g00810-like	C:mitochondrion; C:plastid
ZLOC_20065	chr2H	256938551	256943097	retrotransposon Ty1-copia subclass	F:binding
ZLOC_20091	chr2H	270021239	270022922	DEAD-box ATP-dependent RNA helicase 21	F:nucleotide binding; F:nucleic acid binding; P:RNA splicing, via transesterification reactions; C:catalytic step 2 spliceosome; C:U5 snRNP; P:RNA secondary structure unwinding; F:ATP-dependent RNA helicase activity	EC:3.6.1.3; EC:3.6.1.15	Adenosinetriphosphatase; Nucleoside-triphosphate phosphatase
ZLOC_20092	chr2H	270281812	270288181	retrotransposon Ty3-gypsy subclass	F:nucleic acid binding; F:catalytic activity; P:DNA metabolic process
ZLOC_20171	chr2H	301857098	301858240	Transposable element	F:nucleic acid binding; F:zinc ion binding; P:DNA integration
ZLOC_20172	chr2H	301919729	301920877	DNA damage-inducible 1-
ZLOC_20207	chr2H	318616332	318618424	transposon En Spm sub-class	F:organic cyclic compound binding; F:heterocyclic compound binding; F:hydrolase activity
ZLOC_20208	chr2H	318620053	318620760	retrotransposon unclassified	F:nucleic acid binding; P:RNA phosphodiester bond hydrolysis, endonucleolytic; F:RNA-DNA hybrid ribonuclease activity; C:mitochondrion; P:DNA integration; C:plastid	EC:3.1.30; EC:3.1.26; EC:3.1.26.4	Acting on ester bonds; Acting on ester bonds; Ribonuclease H
ZLOC_20209	chr2H	318941053	318942020	retrotransposon unclassified	F:binding
ZLOC_20288	chr2H	346557527	346561529	retrotransposon unclassified	F:DNA binding; F:RNA-DNA hybrid ribonuclease activity; F:RNA-directed DNA polymerase activity; F:RNA binding; P:DNA recombination; P:RNA-dependent DNA biosynthetic process; C:plastid	EC:3.1.30; EC:2.7.7.49; EC:3.1.26; EC:3.1.26.4	Acting on ester bonds; RNA-directed DNA polymerase; Acting on ester bonds; Ribonuclease H
ZLOC_20289	chr2H	346670998	346671501	gag-pol poly	C:cytoplasm
ZLOC_20290	chr2H	346673365	346673868	gag-pol poly	C:cytoplasm
ZLOC_20363	chr2H	380266278	380268507	retrotransposon Ty3-gypsy subclass	P:metabolic process; F:binding; F:transferase activity; P:cellular process
ZLOC_20364	chr2H	380365610	380366562	transposon En Spm sub-class	C:mitochondrion
ZLOC_20375	chr2H	385461718	385465650	retrotransposon Ty3-gypsy subclass	C:mitochondrion; F:binding
ZLOC_20376	chr2H	385677655	385678224	retrotransposon Ty3-gypsy subclass	P:macromolecule metabolic process; F:metal ion binding; P:primary metabolic process; C:plastid
ZLOC_20410	chr2H	400218367	400219260	transposon Mutator sub-class	P:carbohydrate metabolic process; F:polygalacturonase activity; P:cell wall organization; C:extracellular region	EC:3.2.1.15	Polygalacturonase
ZLOC_20411	chr2H	400277064	400278317	leucine-rich repeat receptor-like serine threonine- kinase At1g17230	F:ATP binding; C:integral component of membrane; F:protein serine/threonine kinase activity; P:protein phosphorylation	EC:2.7.11	Transferring phosphorus-containing groups
ZLOC_20412	chr2H	400278455	400281571	leucine-rich repeat receptor-like serine threonine- kinase At1g17230	F:ATP binding; P:response to molecule of bacterial origin; P:signal transduction; P:stamen development; C:integral component of membrane; F:protein serine/threonine kinase activity; P:protein phosphorylation	EC:2.7.11	Transferring phosphorus-containing groups
ZLOC_20413	chr2H	400834190	400835338	hypothetical protein TRIUR3_16882
ZLOC_20414	chr2H	401002792	401014316	40S ribosomal S5-1	F:protein kinase binding; F:zinc ion binding; F:RNA binding; F:structural constituent of ribosome; F:acetylglucosaminyltransferase activity; F:oxidoreductase activity; C:integral component of membrane; P:oxidation-reduction process; C:ribosome; P:regulation of cyclin-dependent protein serine/threonine kinase activity; P:translation
ZLOC_20420	chr2H	404533437	404534306	retrotransposon unclassified	F:nucleic acid binding; F:zinc ion binding; P:DNA metabolic process
ZLOC_20421	chr2H	404968927	404973265	probable LRR receptor-like serine threonine- kinase At4g20940	C:membrane; F:protein kinase activity; P:protein phosphorylation
ZLOC_20422	chr2H	405395967	405398893	signal transducer and activator of transcription A-like
ZLOC_20426	chr2H	406423160	406424340	reticulon B8	C:endoplasmic reticulum membrane; C:integral component of membrane
ZLOC_20427	chr2H	406428818	406429885	Wall-associated receptor kinase 5	F:nucleic acid binding; F:ATP binding; F:zinc ion binding; F:protein kinase activity; P:phosphorylation; F:protein serine/threonine kinase activity; P:protein phosphorylation; F:kinase activity
ZLOC_20428	chr2H	406458061	406458513	retrotransposon unclassified	F:ATPase activity; F:ATP binding; P:heterocycle metabolic process; P:organic cyclic compound metabolic process; C:integral component of membrane; P:cellular nitrogen compound metabolic process	EC:3.6.1.3; EC:3.6.1.15	Adenosinetriphosphatase; Nucleoside-triphosphate phosphatase
ZLOC_20429	chr2H	407433909	407434691	G1	C:nucleus; P:mRNA transcription; P:regulation of flower development; P:post-embryonic animal morphogenesis; P:floral organ formation; C:plastid
ZLOC_20430	chr2H	408517177	408519297	retrotransposon Ty3-gypsy subclass	P:macromolecule metabolic process; F:binding; P:primary metabolic process
ZLOC_20431	chr2H	408741326	408744859	transposon En Spm sub-class	F:peroxidase activity; P:response to oxidative stress; F:metal ion binding; P:cellular oxidant detoxification; P:oxidation-reduction process; F:hydrolase activity; F:heme binding	EC:1.11.1.7	Peroxidase
ZLOC_20513	chr2H	441198526	441199671	hypothetical protein TRIUR3_16882	F:nucleic acid binding; P:DNA integration
ZLOC_20514	chr2H	441440092	441441216	retrotransposon Ty3-gypsy subclass	P:carbohydrate metabolic process; P:cellular macromolecule metabolic process; F:binding; F:hydrolase activity, acting on glycosyl bonds
ZLOC_20535	chr2H	449434737	449435480	retrotransposon unclassified	F:DNA binding; F:RNA-DNA hybrid ribonuclease activity; F:RNA-directed DNA polymerase activity; F:RNA binding; P:DNA recombination; P:RNA-dependent DNA biosynthetic process; C:plastid	EC:3.1.30; EC:2.7.7.49; EC:3.1.26; EC:3.1.26.4	Acting on ester bonds; RNA-directed DNA polymerase; Acting on ester bonds; Ribonuclease H
ZLOC_20536	chr2H	449452394	449452978	retrotransposon Ty1-copia subclass	F:DNA binding; F:zinc ion binding; F:DNA-directed 5'-3' RNA polymerase activity; F:ribonucleoside binding; P:transcription, DNA-templated	EC:2.7.7.6	DNA-directed RNA polymerase
ZLOC_20621	chr2H	477025081	477026394	cyclin m	P:cell division; C:nucleus; F:actin binding; P:cell cycle
ZLOC_20622	chr2H	477061692	477063120	quinone-oxidoreductase chloroplastic	P:DNA repair; F:zinc ion binding; F:oxidoreductase activity; C:mitochondrion; C:integral component of membrane; P:oxidation-reduction process; F:4 iron, 4 sulfur cluster binding
ZLOC_20690	chr2H	497369991	497370671	recQ-mediated genome instability 1	F:nucleotide binding; F:oxidoreductase activity; P:double-strand break repair via homologous recombination; P:oxidation-reduction process; P:meiotic nuclear division
ZLOC_20702	chr2H	505380485	505381633	AC074282_5 poly
ZLOC_20703	chr2H	505452155	505454092	hypothetical protein F775_33040
ZLOC_20704	chr2H	505821626	505822526	retrotransposon Ty3-gypsy subclass	F:nucleic acid binding; F:catalytic activity; P:DNA metabolic process
ZLOC_20738	chr2H	515004141	515005385	desiccation-related PCC13-62-like
ZLOC_20739	chr2H	515727220	515727747	caffeic acid O-methyltransferase	F:catechol O-methyltransferase activity; F:caffeate O-methyltransferase activity; C:cytosol; F:protein dimerization activity; P:aromatic compound biosynthetic process; P:methylation	EC:2.1.1.68; EC:2.1.1.6	Caffeate O-methyltransferase; Catechol O-methyltransferase
ZLOC_20772	chr2H	526718147	526719349	LRR receptor-like serine threonine- kinase FLS2	F:organic cyclic compound binding; F:heterocyclic compound binding; F:transferase activity, transferring phosphorus-containing groups; P:cellular metabolic process
ZLOC_20780	chr2H	529290227	529301863	transcription repressor OFP13-like	C:mitochondrion
ZLOC_20783	chr2H	532031232	532031738	DEAD-box ATP-dependent RNA helicase 37	F:nucleic acid binding; F:ATP binding; F:helicase activity	EC:3.6.1.15	Nucleoside-triphosphate phosphatase
ZLOC_20784	chr2H	532032124	532034174	transposon En Spm sub-class	F:catalytic activity
ZLOC_20785	chr2H	532133628	532137243	retrotransposon unclassified	F:binding; P:DNA metabolic process
MLOC_59648	chr3H	23812527	23816864	hypothetical protein F775_24903	C:integral component of membrane
ZLOC_4765	chr3H	23820027	23820392	retrotransposon unclassified	P:photoreactive repair; F:deoxyribodipyrimidine photo-lyase activity	EC:4.1.99.3; EC:4.1.99	Deoxyribodipyrimidine photo-lyase; Carbon-carbon lyases
MLOC_69703	chr3H	23844702	23849122	hypothetical protein F775_15435	C:integral component of membrane
MLOC_67954	chr3H	23903572	23905689	GDSL esterase lipase	F:hydrolase activity, acting on ester bonds
ZLOC_4766	chr3H	24005594	24005937	predicted protein	C:integral component of membrane
ZLOC_4767	chr3H	24054906	24056013	disease resistance RPP13 3	F:ADP binding
ZLOC_4768	chr3H	24056141	24061958	disease resistance RPM1	F:protein binding
MLOC_10533	chr3H	24250385	24252190	UPF0481 At3g47200-like	C:integral component of membrane
ZLOC_4769	chr3H	24385922	24388071	lipase precursor	C:mitochondrion; P:lipid metabolic process; F:hydrolase activity
ZLOC_4770	chr3H	24388139	24389488	DJ-1 homolog A	C:nucleus; F:glyoxalase III activity; F:transcription coactivator activity; P:methylglyoxal catabolic process to D-lactate via S-lactoyl-glutathione; C:mitochondrion; C:cytosol; P:cellular response to hydrogen peroxide; P:lactate biosynthetic process; P:regulation of transcription from RNA polymerase II promoter
ZLOC_4920	chr3H	45849712	45850638	Tyrosine-sulfated glycopeptide receptor 1	F:ATP binding; C:integral component of membrane; F:protein serine/threonine kinase activity; P:protein phosphorylation	EC:2.7.11	Transferring phosphorus-containing groups
MLOC_37787	chr3H	45858045	45863001	ARF guanine-nucleotide exchange factor GNOM-like	C:trans-Golgi network; P:vesicle-mediated transport; F:ARF guanyl-nucleotide exchange factor activity; P:regulation of ARF protein signal transduction; P:positive regulation of GTPase activity
MLOC_6182	chr3H	45995643	45999890	predicted protein	C:integral component of membrane
ZLOC_4922	chr3H	45995643	45996232	predicted protein	C:integral component of membrane
ZLOC_4923	chr3H	46001273	46003612	myb family transcription factor APL-like	C:nucleus; F:DNA binding; P:transcription, DNA-templated; C:membrane; P:regulation of transcription, DNA-templated
MLOC_54567	chr3H	48209712	48213170	Receptor 12	C:integral component of membrane
ZLOC_4931	chr3H	48372177	48373111	BTR1 isoform B1Isof01	C:nucleus; F:DNA binding; F:protein heterodimerization activity; C:nucleosome
MLOC_14131	chr3H	48418234	48422658	receptor 12	C:integral component of membrane; P:phosphorylation; F:kinase activity
ZLOC_4932	chr3H	48452334	48455995	Transcription factor IIIB 90 kDa subunit	F:zinc ion binding; P:transcription initiation from RNA polymerase III promoter; P:regulation of transcription, DNA-templated; F:TBP-class protein binding; C:transcription factor TFIIIB complex
ZLOC_4933	chr3H	48464555	48472647	transcription factor IIIB 90 kDa subunit isoform X1	F:zinc ion binding; P:transcription initiation from RNA polymerase III promoter; P:regulation of transcription, DNA-templated; F:TBP-class protein binding; C:transcription factor TFIIIB complex
ZLOC_4934	chr3H	48474673	48475506	Transcription factor IIIB 90 kDa subunit	F:zinc ion binding; P:transcription initiation from RNA polymerase III promoter; C:integral component of membrane; P:regulation of transcription, DNA-templated; F:TBP-class protein binding; C:transcription factor TFIIIB complex
ZLOC_4935	chr3H	48511199	48511587	L-type lectin-domain containing receptor kinase	F:ATP binding; C:mitochondrion; C:integral component of membrane; F:protein serine/threonine kinase activity; F:carbohydrate binding; P:protein phosphorylation	EC:2.7.11	Transferring phosphorus-containing groups
MLOC_80465	chr3H	48521561	48522511	probable NADPH:quinone oxidoreductase 1	F:NAD(P)H dehydrogenase (quinone) activity; P:oxidation-reduction process	EC:1.6.5.2	NAD(P)H dehydrogenase (quinone)
MLOC_15108	chr3H	48697569	48701831	pyruvate decarboxylase	F:magnesium ion binding; F:thiamine pyrophosphate binding; F:carboxy-lyase activity
MLOC_13839	chr3H	48691787	48693471	chlorophyllase- chloroplastic	C:plastid; F:chlorophyllase activity; P:chlorophyll catabolic process	EC:3.1.1.14; EC:3.1.1.1	Chlorophyllase; Carboxylesterase
ZLOC_4936	chr3H	48691975	48693572	chlorophyllase- chloroplastic	F:1-alkyl-2-acetylglycerophosphocholine esterase activity; P:lipid catabolic process; C:plastid; F:chlorophyllase activity; P:chlorophyll catabolic process	EC:3.1.1.14; EC:3.1.1.47; EC:3.1.1.1	Chlorophyllase; 1-alkyl-2-acetylglycerophosphocholine esterase; Carboxylesterase
ZLOC_4937	chr3H	48705180	48707027	GABA transporter 1-like	C:integral component of membrane; F:amino acid transmembrane transporter activity; C:plasma membrane; P:amino acid transmembrane transport
ZLOC_4938	chr3H	48710146	48711869	transcription factor bHLH107	C:nucleus; F:protein dimerization activity; C:plastid
ZLOC_4946	chr3H	51566843	51569746	indeterminate-domain 7	F:nucleic acid binding; F:metal ion binding
MLOC_63058	chr3H	51601373	51604600	indeterminate-domain 7-like	F:nucleic acid binding; F:metal ion binding
MLOC_68767	chr3H	51864946	51866167	monothiol glutaredoxin-S2	F:protein disulfide oxidoreductase activity; C:cytoplasm; F:metal ion binding; F:electron carrier activity; P:cell redox homeostasis; P:oxidation-reduction process; F:2 iron, 2 sulfur cluster binding
MLOC_64922	chr3H	52406107	52411594	regulatory NPR1	F:ADP binding
MLOC_60198	chr3H	52654829	52664028	PHR1-LIKE 1-like	C:nucleus; F:DNA binding; P:transcription, DNA-templated; C:membrane; P:regulation of transcription, DNA-templated
MLOC_36342	chr3H	53023164	53026853	predicted protein
MLOC_36343	chr3H	53027982	53035819	ALWAYS EARLY 3-like	F:DNA binding; P:transcription, DNA-templated; C:transcriptional repressor complex; C:integral component of membrane; P:cell cycle
MLOC_4816	chr3H	53038876	53044107	uncharacterized RNA methyltransferase BH0687	F:RNA methyltransferase activity; P:RNA methylation; F:RNA binding; C:mitochondrion; P:RNA processing; C:plastid
ZLOC_4947	chr3H	53187340	53188309	uncharacterized RNA methyltransferase BH0687	F:RNA methyltransferase activity; P:RNA methylation; F:RNA binding; C:mitochondrion; P:RNA processing; C:plastid
MLOC_70777	chr3H	54854083	54856107	transcription factor MYB1R1-like	C:nucleus; F:DNA binding; F:zinc ion binding; P:transcription, DNA-templated; P:regulation of transcription, DNA-templated; P:chromatin organization
MLOC_63525	chr3H	55011102	55013234	zinc finger CCCH domain-containing 2-like	C:nucleus; F:DNA binding; F:zinc ion binding; P:leaf senescence; P:jasmonic acid mediated signaling pathway
MLOC_76230	chr3H	57353514	57356367	clavaminate synthase At3g21360	C:nucleus; F:oxidoreductase activity; P:oxidation-reduction process
MLOC_12451	chr3H	57375450	57376422	TPA: hexokinase-1 isoform 1	F:glucose binding; F:ATP binding; P:glucose 6-phosphate metabolic process; P:cellular glucose homeostasis; P:glycolytic process; F:glucokinase activity; C:cytosol; F:mannokinase activity; P:carbohydrate phosphorylation; F:fructokinase activity	EC:2.7.1.7; EC:2.7.1.4; EC:2.7.1.2; EC:2.7.1.1	Mannokinase; Fructokinase; Glucokinase; Hexokinase
MLOC_56819	chr3H	57477284	57479514	Auxin-responsive IAA16	C:nucleus; P:transcription, DNA-templated; P:regulation of transcription, DNA-templated; P:auxin-activated signaling pathway
MLOC_79535	chr3H	57571306	57574130	CRS2-associated factor mitochondrial	P:mitochondrial respiratory chain complex IV biogenesis; P:Group II intron splicing; F:RNA binding; C:intracellular ribonucleoprotein complex; P:embryo development ending in seed dormancy; C:mitochondrion; P:mRNA processing; P:mitochondrial respiratory chain complex I biogenesis
MLOC_69866	chr3H	59208053	59220667	hypothetical protein F775_52693	C:mitochondrion; C:integral component of membrane
ZLOC_4959	chr3H	61438229	61439671	WRKY transcription factor 50	F:transcription factor activity, sequence-specific DNA binding; P:regulation of transcription, DNA-templated; F:sequence-specific DNA binding
MLOC_7939	chr3H	62239116	62241111	probable WRKY transcription factor 72	F:transcription factor activity, sequence-specific DNA binding; P:regulation of transcription, DNA-templated; F:sequence-specific DNA binding
MLOC_53716	chr3H	73302039	73303875	predicted protein
ZLOC_5006	chr3H	77813407	77818995	transcription factor bHLH85-like	C:nucleus; F:DNA binding; F:transcription factor activity, sequence-specific DNA binding; P:pollen development; F:protein dimerization activity
MLOC_67590	chr3H	80303013	80313095	IAA-alanine resistance 1	C:integral component of membrane; F:zinc ion transmembrane transporter activity; P:cellular zinc ion homeostasis; C:endoplasmic reticulum; P:zinc II ion transmembrane transport
MLOC_47532	chr3H	80323148	80324651	Aspartic ase nepenthesin-2	F:aspartic-type endopeptidase activity; P:protein catabolic process; P:proteolysis	EC:3.4.23	Acting on peptide bonds (peptidases)
ZLOC_5017	chr3H	80703437	80706425	auxin-responsive IAA1	P:regulation of translation; C:nucleus; P:transcription, DNA-templated; P:regulation of transcription, DNA-templated; F:protein dimerization activity; C:plastid; P:auxin-activated signaling pathway
MLOC_62399	chr3H	80954346	80958077	serine threonine phosphatase 2A 57 kDa regulatory subunit B iota isoform-like	P:signal transduction; C:protein phosphatase type 2A complex
MLOC_15286	chr3H	80970372	80972559	Transmembrane 19	C:integral component of membrane
MLOC_54481	chr3H	80972834	80976031	tudor domain-containing 3 isoform X1	C:mitochondrion
MLOC_53239	chr3H	81128709	81132127	predicted protein	F:ubiquitin-protein transferase activity; C:mitochondrion; C:membrane; P:SCF-dependent proteasomal ubiquitin-dependent protein catabolic process; C:SCF ubiquitin ligase complex
MLOC_53238	chr3H	81134097	81137547	cell division cycle-associated 7	F:ligase activity
MLOC_53106	chr3H	81422170	81423738	gibberellin receptor GID1L2	P:metabolic process; F:hydrolase activity
MLOC_70538	chr3H	81495071	81504149	Transcription factor GTE9
MLOC_72577	chr3H	139746142	139750476	V-type proton ATPase subunit E	P:ATP hydrolysis coupled proton transport; F:proton-transporting ATPase activity, rotational mechanism; C:proton-transporting two-sector ATPase complex, catalytic domain	EC:3.6.1.3; EC:3.6.1.15	Adenosinetriphosphatase; Nucleoside-triphosphate phosphatase
ZLOC_5130	chr3H	139899543	139900060	predicted protein
MLOC_68299	chr3H	178983211	178986113	probable WRKY transcription factor 31	F:transcription factor activity, sequence-specific DNA binding; C:integral component of membrane; P:regulation of transcription, DNA-templated; F:sequence-specific DNA binding
ZLOC_5235	chr3H	182775052	182777527	NRT1 PTR FAMILY	C:integral component of membrane; P:transport; F:transporter activity
MLOC_70845	chr3H	182910055	182921629	bromodomain adjacent to zinc finger domain 2B-like
ZLOC_5236	chr3H	183110897	183111257	retrotransposon unclassified	F:metal ion binding; P:intracellular transport; P:protein transport; C:plastid
ZLOC_5237	chr3H	183397872	183398536	Pre-mRNA-processing-splicing factor 8	F:nucleotide binding; F:RNA binding; C:integral component of membrane
ZLOC_5238	chr3H	183457944	183458534	alpha-amylase chloroplastic	C:chloroplast stroma; F:alpha-amylase activity; F:calcium ion binding; P:starch catabolic process	EC:3.2.1.1	Alpha-amylase
MLOC_13163	chr3H	183475967	183477259	MYB DNA-binding domain superfamily
ZLOC_5239	chr3H	183482540	183482839	predicted protein, partial
ZLOC_5240	chr3H	183483504	183484973	CCR4-NOT transcription complex subunit 4	F:nucleotide binding; F:RNA binding; C:integral component of membrane
ZLOC_5252	chr3H	190279936	190280250	retrotransposon Ty1-copia subclass	F:DNA binding; F:metal ion binding; P:proteolysis; P:DNA recombination; F:peptidase activity
ZLOC_5253	chr3H	190671709	190676356	Importin subunit alpha-1a	C:perinuclear region of cytoplasm; P:NLS-bearing protein import into nucleus; P:viral process; C:cytosol; F:protein transporter activity; F:nuclear localization sequence binding; C:nuclear pore; C:nucleoplasm
MLOC_70300	chr3H	190676601	190677412	hypothetical protein F775_02167	C:integral component of membrane
MLOC_68387	chr3H	199007181	199008193	flowering-promoting factor 1 1	F:GTP binding; C:nucleus; P:regulation of root development; F:protein binding; C:mitotic spindle; C:cytoplasm; P:negative regulation of mitotic metaphase/anaphase transition; P:response to auxin
MLOC_14390	chr3H	215250854	215257872	PQ loop repeat family	C:integral component of membrane
MLOC_65591	chr3H	228481490	228482575	pyrabactin resistance 1-like 5	C:nucleus; F:protein phosphatase inhibitor activity; P:abscisic acid-activated signaling pathway; P:negative regulation of catalytic activity; P:regulation of protein serine/threonine phosphatase activity; C:cytoplasm; F:abscisic acid binding; F:receptor activity
ZLOC_5351	chr3H	231391097	231393437	Pyruvate cytosolic isozyme	F:magnesium ion binding; F:pyruvate kinase activity; F:potassium ion binding; P:glycolytic process; C:integral component of membrane; F:kinase activity	EC:2.7.1.40	Pyruvate kinase
MLOC_63939	chr3H	231586159	231591526	Pyruvate cytosolic isozyme	F:magnesium ion binding; F:pyruvate kinase activity; F:potassium ion binding; P:glycolytic process; F:kinase activity	EC:2.7.1.40	Pyruvate kinase
MLOC_79423	chr3H	234200329	234208921	Phospholipid-transporting ATPase 1	F:magnesium ion binding; F:ATP binding; P:phospholipid translocation; C:integral component of membrane; F:phospholipid-translocating ATPase activity; C:plasma membrane	EC:3.6.1.3; EC:3.6.3.1; EC:3.6.1.15	Adenosinetriphosphatase; Phospholipid-translocating ATPase; Nucleoside-triphosphate phosphatase
ZLOC_5359	chr3H	236326212	236326530	phosphoethanolamine N-methyltransferase 1-like	C:cytoplasm; C:membrane; P:phosphatidylcholine biosynthetic process; F:phosphoethanolamine N-methyltransferase activity; P:methylation	EC:2.1.1.103	Phosphoethanolamine N-methyltransferase
MLOC_8252	chr3H	236468060	236471469	chaperone dnaJ 72	C:integral component of membrane
ZLOC_5360	chr3H	236720639	236721319	GEM 4
ZLOC_5361	chr3H	236802224	236806086	Potassium transporter 18	F:potassium ion transmembrane transporter activity; P:potassium ion transmembrane transport; C:integral component of membrane
ZLOC_5372	chr3H	242420573	242423312	transposon En Spm sub- expressed
ZLOC_5373	chr3H	242423377	242425549	transposon En Spm sub- expressed
ZLOC_5374	chr3H	242733654	242738364	TPA: RING zinc finger domain superfamily	F:ATP binding; F:zinc ion binding; C:plasmodesma; C:integral component of membrane; P:phosphorylation; F:kinase activity
MLOC_34067	chr3H	249889853	249893287	pentatricopeptide repeat-containing mitochondrial	F:DNA binding; C:mitochondrion
ZLOC_5382	chr3H	249901051	249901762	acyl- -binding domain-containing 4-like isoform X2	C:mitochondrion
MLOC_76295	chr3H	249902118	249902650	acyl- -binding domain-containing 4-like isoform X1
ZLOC_5383	chr3H	250214209	250214730	predicted protein
ZLOC_5399	chr3H	257027948	257031564	Polyubiquitin 4	C:integral component of membrane
ZLOC_5402	chr3H	257176582	257178331	predicted protein
ZLOC_5403	chr3H	258246216	258246716	hypothetical protein TRIUR3_31475
MLOC_72499	chr3H	258346221	258349490	Naringenin,2-oxoglutarate 3-dioxygenase	F:dioxygenase activity; P:metabolic process; P:single-organism process
ZLOC_5430	chr3H	278834823	278835317	predicted protein	F:calcium ion binding; C:chloroplast thylakoid; P:cell differentiation; C:photosystem II oxygen evolving complex; P:thylakoid membrane organization; P:photosynthesis; C:extrinsic component of membrane; P:leaf morphogenesis
MLOC_58938	chr3H	279998489	280002025	mitochondrial uncoupling 1-like	F:structural constituent of ribosome; P:mitochondrial transport; C:integral component of membrane; C:Golgi apparatus; C:mitochondrial inner membrane; C:plasma membrane; F:transporter activity; P:translation
ZLOC_5464	chr3H	292709662	292712520	hypothetical protein F775_24343
ZLOC_5465	chr3H	292949046	292952978	alcohol dehydrogenase-like 7	F:zinc ion binding; F:oxidoreductase activity; P:oxidation-reduction process
ZLOC_5485	chr3H	313495587	313498474	predicted protein
ZLOC_5522	chr3H	333181469	333186915	predicted protein
ZLOC_5551	chr3H	345283940	345288556	retrotransposon Ty3-gypsy subclass	C:endoplasmic reticulum membrane; F:peptidyl-prolyl cis-trans isomerase activity; F:FK506 binding; P:chaperone-mediated protein folding; P:protein peptidyl-prolyl isomerization
MLOC_40295	chr3H	345693902	345697375	pentatricopeptide repeat-containing At4g38150-like	C:mitochondrion
MLOC_18929	chr3H	354817687	354818713	TPA: harpin-induced	C:integral component of membrane; C:plastid
ZLOC_5562	chr3H	354868512	354869149	TPA: harpin-induced	C:integral component of membrane
MLOC_67968	chr3H	358258100	358261907	60S ribosomal L22-like	C:mitochondrion; C:integral component of membrane; C:plastid
MLOC_20645	chr3H	358461665	358466599	esterase lipase thioesterase family -like	C:plastid; F:hydrolase activity
MLOC_59875	chr3H	361414415	361416580	nuclease HARBI1
MLOC_62922	chr3H	373422084	373426929	50S ribosomal L25	F:structural constituent of ribosome; C:mitochondrion; F:5S rRNA binding; C:ribosome; P:translation
MLOC_62921	chr3H	373428120	373430772	LOC100281547 isoform X1	P:phosphorylation; F:kinase activity
MLOC_4508	chr3H	373643178	373647235	SYS1 homolog	C:trans-Golgi network; P:protein targeting to Golgi; C:integral component of Golgi membrane; C:cytosol; P:Golgi to plasma membrane protein transport; P:Golgi to endosome transport
MLOC_71648	chr3H	373959306	373961255	Leucine-rich repeat extensin 4
MLOC_59847	chr3H	378984750	378987167	pentatricopeptide repeat-containing At3g49240-like
ZLOC_5599	chr3H	379027677	379028337	pentatricopeptide repeat-containing At3g49240-like
MLOC_51868	chr3H	384287562	384293206	inactive kinase SELMODRAFT_444075-like	F:ATP binding; C:mitochondrion; C:integral component of membrane; F:protein kinase activity; P:protein phosphorylation
ZLOC_5606	chr3H	384562805	384565074	FAR1-RELATED SEQUENCE 5	F:nucleic acid binding; F:zinc ion binding; P:regulation of transcription, DNA-templated
ZLOC_5607	chr3H	384757897	384759385	predicted protein
ZLOC_5608	chr3H	385137287	385138070	predicted protein, partial	C:membrane; C:integral component of membrane
MLOC_7981	chr3H	385851165	385853034	MYB DNA-binding domain superfamily	P:positive regulation of histone acetylation; C:nucleus; F:DNA binding; F:histone acetyltransferase activity; F:transcription factor activity, sequence-specific DNA binding; F:zinc ion binding; P:chromatin remodeling; F:transcription coactivator activity; P:transcription, DNA-templated; P:histone acetylation; F:chromatin binding; P:regulation of transcription from RNA polymerase II promoter	EC:2.3.1.48	Histone acetyltransferase
ZLOC_5611	chr3H	387585868	387589761	AAA-ATPase At3g50940-like	F:ATP binding
MLOC_59013	chr3H	387587378	387590023	AAA-ATPase At3g50940-like	F:ATP binding
MLOC_11983	chr3H	388388474	388393259	Nuclear-interacting partner of ALK	C:nucleus; F:zinc ion binding; C:mitochondrion
ZLOC_5612	chr3H	388388474	388389003	Nuclear-interacting partner of ALK	C:nucleus; F:zinc ion binding
MLOC_54200	chr3H	396527634	396532092	GDSL esterase lipase	P:lipid metabolic process; F:lipase activity
ZLOC_5632	chr3H	396881163	396882264	photosystem II N (chloroplast)	C:photosystem II reaction center; C:chloroplast membrane; C:integral component of membrane; P:photosynthesis; C:etioplast membrane; C:chloroplast thylakoid membrane
MLOC_64458	chr3H	399612911	399614845	3 -N-debenzoyl-2 -deoxytaxol N-benzoyltransferase-like	F:transferase activity, transferring acyl groups other than amino-acyl groups
MLOC_54626	chr3H	406026229	406030193	nucleosome assembly 1 4-like isoform X1
MLOC_56244	chr3H	407881873	407885922	DEAD-box ATP-dependent RNA helicase 25	F:ATP binding; P:response to heat; F:RNA binding; C:mitochondrion; C:membrane; P:proteolysis; C:chloroplast envelope; P:RNA secondary structure unwinding; F:ATP-dependent peptidase activity; P:PSII associated light-harvesting complex II catabolic process; F:metalloendopeptidase activity; F:ATP-dependent RNA helicase activity	EC:3.4.24; EC:3.6.1.3; EC:3.6.1.15	Acting on peptide bonds (peptidases); Adenosinetriphosphatase; Nucleoside-triphosphate phosphatase
ZLOC_5650	chr3H	407887366	407888749	predicted protein
MLOC_56149	chr3H	408164233	408167464	DEAD-box ATP-dependent RNA helicase 25	F:ATP binding; P:response to heat; F:RNA binding; C:mitochondrion; C:membrane; P:proteolysis; C:chloroplast envelope; P:RNA secondary structure unwinding; F:ATP-dependent peptidase activity; P:PSII associated light-harvesting complex II catabolic process; F:metalloendopeptidase activity; F:ATP-dependent RNA helicase activity	EC:3.4.24; EC:3.6.1.3; EC:3.6.1.15	Acting on peptide bonds (peptidases); Adenosinetriphosphatase; Nucleoside-triphosphate phosphatase
MLOC_36440	chr3H	409121508	409125270	probable polygalacturonase	P:carbohydrate metabolic process; C:membrane; F:polygalacturonase activity; P:cell wall organization; C:extracellular region	EC:3.2.1.15	Polygalacturonase
MLOC_17043	chr3H	425571147	425581796	glycerol-3-phosphate acyltransferase 1	F:glycerol-3-phosphate 2-O-acyltransferase activity; P:cutin biosynthetic process; C:mitochondrion; C:integral component of membrane; F:phosphatase activity; P:dephosphorylation	EC:3.1.3.41	4-nitrophenylphosphatase
ZLOC_5695	chr3H	426158821	426159511	capsid family	C:integral component of membrane; F:structural molecule activity; C:viral capsid
MLOC_56451	chr3H	426469735	426474835	uroporphyrinogen-III C-methyltransferase	C:chloroplast; P:siroheme biosynthetic process; P:oxidation-reduction process; F:uroporphyrin-III C-methyltransferase activity; P:methylation	EC:2.1.1.107	Uroporphyrinogen-III C-methyltransferase
MLOC_5568	chr3H	426983106	426984383	myb-related 305-like	F:DNA binding
ZLOC_5699	chr3H	428615653	428616424	predicted protein
ZLOC_5700	chr3H	428621600	428622156	predicted protein
MLOC_59724	chr3H	428733084	428734503	predicted protein
MLOC_57736	chr3H	428931704	428938444	cinnamoyl- reductase 2	F:3-beta-hydroxy-delta5-steroid dehydrogenase activity; P:oxidation-reduction process; P:steroid biosynthetic process	EC:1.1.1.145	3-beta-hydroxy-Delta(5)-steroid dehydrogenase
ZLOC_5702	chr3H	430957144	430959629	heme-binding 2-like
ZLOC_5703	chr3H	430957216	430973434	hypothetical protein TRIUR3_22504
MLOC_37695	chr3H	430994783	430997251	heme-binding 2-like
ZLOC_5753	chr3H	451089807	451093014	GDP-mannose 3,5-epimerase 2	F:GDP-mannose 3,5-epimerase activity; F:coenzyme binding; C:mediator complex; F:RNA polymerase II transcription cofactor activity; P:L-ascorbic acid biosynthetic process; P:regulation of transcription from RNA polymerase II promoter	EC:5.1.3.18	GDP-mannose 3,5-epimerase
MLOC_57393	chr3H	452321010	452328024	plastidial pyruvate kinase 2	C:chloroplast stroma; F:magnesium ion binding; F:pyruvate kinase activity; F:potassium ion binding; C:mitochondrion; P:glycolytic process; P:fatty acid biosynthetic process; P:seed maturation; F:kinase activity	EC:2.7.1.40	Pyruvate kinase
MLOC_57391	chr3H	452332422	452333638	Acidic endochitinase	F:chitinase activity; P:carbohydrate metabolic process; F:chitin binding; P:chitin catabolic process; C:extracellular region	EC:3.2.1.14	Chitinase
MLOC_80857	chr3H	475576339	475577707	proline-rich receptor kinase PERK8	C:chloroplast stroma
MLOC_5176	chr3H	516581323	516585392	Systemin receptor SR160	P:regulation of seedling development; F:protein homodimerization activity; P:brassinosteroid mediated signaling pathway; P:anther wall tapetum cell differentiation; P:negative regulation of cell death; F:steroid binding; F:protein serine/threonine kinase activity; P:protein phosphorylation; P:skotomorphogenesis; P:positive regulation of flower development; C:plasma membrane; P:detection of brassi…	EC:2.7.11	Transferring phosphorus-containing groups
ZLOC_5939	chr3H	516622197	516622615	Retrovirus-related Pol poly LINE-1	F:pyridoxal phosphate binding; P:transmembrane transport; P:heme biosynthetic process; P:RNA-dependent DNA biosynthetic process; P:regulation of transcription, DNA-templated; C:endoplasmic reticulum; F:metal ion transmembrane transporter activity; P:pre-miRNA export from nucleus; P:negative regulation of flower development; P:leaf morphogenesis; P:root development; C:nucleus; F:ferrochelatase act…	EC:2.7.7.49; EC:4.99.1.1	RNA-directed DNA polymerase; Protoporphyrin ferrochelatase
ZLOC_6033	chr3H	547910485	547910802	Transposable element
MLOC_43853	chr3H	548172515	548173925	RING-H2 finger ATL2K	F:zinc ion binding; F:ubiquitin protein ligase activity; P:proteasome-mediated ubiquitin-dependent protein catabolic process; C:integral component of membrane
MLOC_51588	chr3H	559516578	559520611	regulatory NPR3-like
MLOC_11755	chr3H	559575341	559586159	D -box ATP-dependent RNA helicase D 6-like	F:nucleic acid binding; C:nucleus; F:ATP binding; C:integral component of membrane; F:protein dimerization activity; P:RNA processing; C:plastid; F:ATP-dependent RNA helicase activity	EC:3.6.1.3; EC:3.6.1.15	Adenosinetriphosphatase; Nucleoside-triphosphate phosphatase
MLOC_69810	chr3H	559626000	559629110	tunicamycin induced	P:response to heat; P:response to high light intensity; C:endoplasmic reticulum; P:response to hydrogen peroxide; P:protein folding; P:response to endoplasmic reticulum stress; P:ER-nucleus signaling pathway
MLOC_2968	chr3H	608322840	608325757	cytochrome P450 94C1	F:DNA binding; F:iron ion binding; F:oxidoreductase activity, acting on paired donors, with incorporation or reduction of molecular oxygen; P:transcription, DNA-templated; C:integral component of membrane; C:spliceosomal complex; P:regulation of transcription, DNA-templated; P:electron transport chain; F:monooxygenase activity; F:heme binding; P:mRNA splicing, via spliceosome
MLOC_69714	chr3H	608463859	608466805	DNA excision repair ERCC-8 isoform X1	C:mitochondrion
MLOC_69715	chr3H	608466942	608476421	General transcription factor 3C polypeptide 2	F:DNA binding; P:regulation of transcription, DNA-templated
MLOC_5490	chr3H	608666381	608668272	pentatricopeptide repeat-containing At1g64310	F:ATP binding; F:protein kinase activity; P:protein phosphorylation
ZLOC_6262	chr3H	609907094	609908260	NHL repeat-containing -like
MLOC_8529	chr3H	609911922	609915533	nematode resistance -like HSPRO1	P:defense response
MLOC_16662	chr3H	611666159	611667793	leucine-rich repeat extensin 3	C:plastid
ZLOC_6268	chr3H	611693083	611693543	transcription factor DIVARICATA-like	C:nucleus; F:DNA binding; P:transcription, DNA-templated; P:regulation of transcription, DNA-templated
MLOC_13043	chr3H	611714368	611716806	pentatricopeptide repeat-containing At2g41080	F:zinc ion binding; C:plastid
ZLOC_6269	chr3H	611870278	611871493	Serine carboxypeptidase-like 18	P:secondary metabolic process; F:transferase activity, transferring acyl groups other than amino-acyl groups; C:membrane; F:serine-type carboxypeptidase activity; P:proteolysis involved in cellular protein catabolic process	EC:3.4.21; EC:3.4.16	Acting on peptide bonds (peptidases); Acting on peptide bonds (peptidases)
MLOC_9835	chr3H	611986065	611988366	transcription factor DIVARICATA	C:nucleus; F:DNA binding; P:transcription, DNA-templated; P:regulation of transcription, DNA-templated
MLOC_80547	chr3H	612073488	612077508	coronatine-insensitive 1-like	P:defense response
MLOC_63693	chr3H	612090391	612092184	hypothetical protein TRIUR3_13642	P:maltose metabolic process; P:starch biosynthetic process; C:integral component of membrane; P:thylakoid membrane organization; C:chloroplast thylakoid membrane; P:mRNA modification
MLOC_54254	chr3H	612101287	612103790	pentatricopeptide repeat-containing At3g09060
ZLOC_6270	chr3H	612175235	612185294	mitochondrial glyco	C:mitochondrial matrix
MLOC_59924	chr3H	612386286	612389569	sedoheptulose-1,7- chloroplastic	P:regulation of multi-organism process; P:regulation of plant-type hypersensitive response; P:detection of biotic stimulus; F:fructose 1,6-bisphosphate 1-phosphatase activity; P:salicylic acid biosynthetic process; P:photosynthetic electron transport in photosystem I; C:thylakoid; P:maltose metabolic process; P:MAPK cascade; P:response to cold; F:sedoheptulose-bisphosphatase activity; C:apoplast;…	EC:3.1.3.37; EC:3.1.3.23; EC:3.1.3.11; EC:3.1.3.41	Sedoheptulose-bisphosphatase; Sugar-phosphatase; Fructose-bisphosphatase; 4-nitrophenylphosphatase
MLOC_13723	chr3H	612306897	612312142	ethanolamine-phosphate cytidylyltransferase-like	F:nucleotidyltransferase activity; C:integral component of membrane; P:biosynthetic process
ZLOC_6272	chr3H	612532989	612538003	Increased DNA methylation 1	F:zinc ion binding
MLOC_4869	chr3H	613260583	613263789	Alpha-glucan H isozyme	F:glycogen phosphorylase activity; C:chloroplast; F:pyridoxal phosphate binding; C:integral component of membrane; C:cytosol; P:glycogen catabolic process; P:response to water deprivation	EC:2.4.1.1	Glycogen phosphorylase
ZLOC_6278	chr3H	613265009	613265559	ataxin-3 homolog	C:nucleus; F:omega peptidase activity; P:transcription, DNA-templated; P:proteolysis; P:regulation of transcription, DNA-templated; F:thiol-dependent ubiquitinyl hydrolase activity	EC:3.4.19; EC:3.4.19.12	Acting on peptide bonds (peptidases); Ubiquitinyl hydrolase 1
MLOC_80481	chr3H	613351708	613353294	heme-binding chloroplastic	P:red or far-red light signaling pathway; C:cytosol; C:Golgi apparatus; P:flavonoid biosynthetic process; C:vacuole; C:plasma membrane; P:response to UV-B; F:heme binding; P:response to sucrose
MLOC_15972	chr3H	613376007	613380354	fructokinase-like chloroplastic	P:embryo development ending in seed dormancy; P:tRNA metabolic process; P:transcription from plastid promoter; P:carbohydrate phosphorylation; P:chloroplast organization; C:chloroplast nucleoid; F:fructokinase activity; C:nucleus; P:positive regulation of transcription, DNA-templated; P:thylakoid membrane organization; P:vegetative to reproductive phase transition of meristem; P:plant ovule devel…	EC:2.7.1.4; EC:2.7.1.1	Fructokinase; Hexokinase
ZLOC_6279	chr3H	613378059	613383176	axi 1 like expressed	C:cytoplasm; C:membrane
MLOC_5719	chr3H	613394710	613400335	ataxin-3 homolog	C:nucleus; F:omega peptidase activity; P:transcription, DNA-templated; P:proteolysis; P:regulation of transcription, DNA-templated; F:thiol-dependent ubiquitinyl hydrolase activity	EC:3.4.19; EC:3.4.19.12	Acting on peptide bonds (peptidases); Ubiquitinyl hydrolase 1
MLOC_15203	chr3H	613421578	613425212	TPA: laccase family	F:oxidoreductase activity, oxidizing metal ions; P:lignin catabolic process; F:copper ion binding; C:apoplast; P:oxidation-reduction process; F:hydroquinone:oxygen oxidoreductase activity	EC:1.10.3; EC:1.10.3.2	Acting on diphenols and related substances as donors; Laccase
MLOC_10322	chr3H	613502910	613507207	Transcription factor MYB44	F:DNA binding; C:plastid
MLOC_64349	chr3H	613591347	613595295	zinc finger -like	F:zinc ion binding; C:integral component of membrane
MLOC_35096	chr3H	613602462	613606415	phosphatidylinositol:ceramide inositolphosphotransferase	C:integral component of membrane; C:Golgi apparatus; F:transferase activity; P:defense response; P:sphingolipid metabolic process
MLOC_81825	chr3H	613714950	613717669	predicted protein
MLOC_39237	chr3H	614036682	614037495	hypothetical protein F775_43850	C:integral component of membrane; C:anchored component of membrane
ZLOC_6280	chr3H	614165175	614166436	non-specific lipid-transfer 3	P:proteolysis; F:peptidase activity
MLOC_59656	chr3H	614165750	614169728	predicted protein, partial	P:signal transduction
MLOC_18432	chr3H	614212340	614214949	ras-related Rab2BV	F:GTP binding; F:DNA binding; P:small GTPase mediated signal transduction; P:phosphorelay signal transduction system; P:regulation of transcription, DNA-templated; C:intracellular
MLOC_66099	chr3H	614432478	614437393	transcription factor qSH-1	C:nucleus; F:DNA binding; F:transcription factor activity, sequence-specific DNA binding; P:regulation of transcription, DNA-templated
MLOC_37763	chr3H	614689499	614698956	delta-1-pyrroline-5-carboxylate synthase	F:zinc ion binding; F:glutamate 5-kinase activity; C:cytoplasm; F:glutamate-5-semialdehyde dehydrogenase activity; P:proline biosynthetic process; P:oxidation-reduction process; P:phosphorylation	EC:1.2.1.41; EC:2.7.2.11	Glutamate-5-semialdehyde dehydrogenase; Glutamate 5-kinase
MLOC_37765	chr3H	614695522	614698764	pentatricopeptide repeat-containing chloroplastic	F:zinc ion binding; P:polycistronic mRNA processing; P:positive regulation of transcription, DNA-templated; P:production of siRNA involved in RNA interference; P:chloroplast RNA processing; P:post-translational protein modification; C:plastid
MLOC_12016	chr3H	615042146	615049709	CASP 5B2	C:mitochondrion; C:integral component of membrane; C:plasma membrane
MLOC_12015	chr3H	615049693	615052251	probable mannose-1-phosphate guanylyltransferase 3	F:GTP binding; P:GDP-mannose biosynthetic process; C:mitochondrion; F:mannose-1-phosphate guanylyltransferase activity	EC:2.7.7.13	Mannose-1-phosphate guanylyltransferase
MLOC_36649	chr3H	615095626	615100890	transcription initiation factor TFIID subunit 12b isoform X2	F:translation initiation factor activity; C:transcription factor TFIID complex; F:protein heterodimerization activity; P:regulation of ethylene-activated signaling pathway; P:DNA-templated transcription, initiation; P:translational initiation; P:cytokinin-activated signaling pathway; P:jasmonic acid mediated signaling pathway; C:plastid
MLOC_36648	chr3H	615103498	615108165	ultraviolet-B receptor UVR8	C:integral component of membrane
MLOC_15076	chr3H	615266097	615272177	HESO1 isoform X1	C:integral component of membrane; C:intracellular part
MLOC_59941	chr3H	615282521	615289608	ABC transporter C family member 3	F:ATP binding; F:ATPase activity, coupled to transmembrane movement of substances; F:protein disulfide oxidoreductase activity; P:transmembrane transport; F:electron carrier activity; P:cell redox homeostasis; P:oxidation-reduction process; C:ATP-binding cassette (ABC) transporter complex	EC:3.6.1.3; EC:3.6.1.15	Adenosinetriphosphatase; Nucleoside-triphosphate phosphatase
MLOC_10972	chr3H	615330146	615335969	probable methyltransferase PMT11	C:trans-Golgi network; C:endosome; C:integral component of membrane; C:vacuolar membrane; F:S-adenosylmethionine-dependent methyltransferase activity; P:methylation
MLOC_8131	chr3H	615417252	615419425	probable phosphatase 2C 9	F:protein serine/threonine phosphatase activity; F:metal ion binding; P:protein dephosphorylation; C:integral component of membrane	EC:3.1.3.16; EC:3.1.3.41	Protein-serine/threonine phosphatase; 4-nitrophenylphosphatase
MLOC_4803	chr3H	672627582	672628893	probable calcium-binding CML35	F:calcium ion binding; C:plastid
MLOC_711	chr3H	672659094	672660711	hypothetical protein F775_16301
MLOC_56817	chr3H	672669274	672675174	chloroplastic mitochondrial	P:DNA replication; C:mitochondrion; F:single-stranded DNA binding
ZLOC_6864	chr3H	698328954	698330060	MLOC_44093	F:ATP binding; F:ATPase activity, coupled to transmembrane movement of substances; P:transmembrane transport; C:integral component of membrane	EC:3.6.1.3; EC:3.6.1.15	Adenosinetriphosphatase; Nucleoside-triphosphate phosphatase
MLOC_31950	chr3H	698464445	698464956	retrotransposon unclassified	C:mitochondrion; C:membrane; C:integral component of membrane
ZLOC_6865	chr3H	698550887	698552710	transposon En Spm sub-class	C:mitochondrion
ZLOC_6866	chr3H	698552774	698556045	transposon En Spm sub-class	C:membrane
ZLOC_6867	chr3H	698641082	698643013	glutathione transferase	C:cytoplasm; P:glutathione metabolic process; F:glutathione transferase activity	EC:2.5.1.18	Glutathione transferase
ZLOC_6868	chr3H	698693953	698696478	glutathione transferase	C:cytoplasm; P:glutathione metabolic process; F:glutathione transferase activity	EC:2.5.1.18	Glutathione transferase
ZLOC_6869	chr3H	698738628	698741001	jasmonate induced	C:integral component of membrane
ZLOC_21103	chr3H	23833653	23835008	hypothetical protein F775_28927	C:integral component of membrane
ZLOC_21104	chr3H	24224250	24225401	hypothetical protein TRIUR3_16882
ZLOC_21105	chr3H	24429738	24431946	hypothetical protein F775_06901	C:membrane
ZLOC_21106	chr3H	24437428	24441758	uncharacterized mitochondrial g00810-like	F:nucleic acid binding; F:zinc ion binding; P:DNA integration
ZLOC_21107	chr3H	24448105	24452758	retrotransposon Ty1-copia subclass	F:nucleic acid binding; C:mitochondrion; P:DNA integration
ZLOC_21262	chr3H	45777336	45778448	Aspartic ase nepenthesin-2	F:aspartic-type endopeptidase activity; P:protein catabolic process; P:proteolysis	EC:3.4.23	Acting on peptide bonds (peptidases)
ZLOC_21263	chr3H	45814616	45815197	retrotransposon Ty3-gypsy subclass	P:cellular macromolecule metabolic process; P:polysaccharide catabolic process; F:hydrolase activity, hydrolyzing O-glycosyl compounds
ZLOC_21264	chr3H	46227943	46228449	unnamed protein product
ZLOC_21274	chr3H	48012239	48012726	LRR receptor-like serine threonine- kinase RCH1	C:integral component of membrane; P:phosphorylation; F:kinase activity
ZLOC_21275	chr3H	48145694	48148363	Zinc finger CCCH domain-containing 4	C:intracellular membrane-bounded organelle; C:cytoplasmic part
ZLOC_21276	chr3H	48152796	48153374	BTR2 isoform B2Isof01	C:membrane
ZLOC_21277	chr3H	48156660	48157247	BTR2 isoform B2Isof01	C:membrane
ZLOC_21278	chr3H	48175529	48176089	BTR1 isoform B1Isof01
ZLOC_21279	chr3H	48186938	48187795	Zinc finger CCCH domain-containing 4	C:mitochondrion; C:plastid
ZLOC_21280	chr3H	48190607	48193463	Zinc finger CCCH domain-containing 4	F:metal ion binding; C:mitochondrion; C:plastid
ZLOC_21281	chr3H	48478272	48480066	Serine threonine- kinase SMG1	P:nuclear-transcribed mRNA catabolic process, nonsense-mediated decay; F:protein serine/threonine kinase activity; P:protein phosphorylation	EC:2.7.11	Transferring phosphorus-containing groups
ZLOC_21282	chr3H	48488751	48494326	retrotransposon unclassified	P:RNA phosphodiester bond hydrolysis, endonucleolytic; F:DNA binding; F:RNA-DNA hybrid ribonuclease activity; F:RNA-directed DNA polymerase activity; F:RNA binding; P:DNA recombination; P:DNA integration; P:RNA-dependent DNA biosynthetic process	EC:3.1.30; EC:2.7.7.49; EC:3.1.26; EC:3.1.26.4	Acting on ester bonds; RNA-directed DNA polymerase; Acting on ester bonds; Ribonuclease H
ZLOC_21283	chr3H	48538458	48539629	unnamed protein product	P:RNA phosphodiester bond hydrolysis, endonucleolytic; F:DNA binding; F:RNA-DNA hybrid ribonuclease activity; F:RNA-directed DNA polymerase activity; F:RNA binding; P:DNA recombination; P:DNA integration; P:RNA-dependent DNA biosynthetic process	EC:3.1.30; EC:2.7.7.49; EC:3.1.26; EC:3.1.26.4	Acting on ester bonds; RNA-directed DNA polymerase; Acting on ester bonds; Ribonuclease H
ZLOC_21284	chr3H	48580567	48581016	pyruvate decarboxylase 2	F:magnesium ion binding; F:thiamine pyrophosphate binding; F:carboxy-lyase activity
ZLOC_21285	chr3H	48581063	48583675	pyruvate decarboxylase 1-like	F:magnesium ion binding; F:thiamine pyrophosphate binding; F:pyruvate decarboxylase activity	EC:4.1.1.1	Pyruvate decarboxylase
ZLOC_21286	chr3H	48612864	48615387	AC090714_8 gag-pol precursor	P:RNA phosphodiester bond hydrolysis, endonucleolytic; F:DNA binding; F:RNA-DNA hybrid ribonuclease activity; F:RNA-directed DNA polymerase activity; F:RNA binding; C:mitochondrion; P:DNA recombination; P:DNA integration; P:RNA-dependent DNA biosynthetic process	EC:3.1.30; EC:2.7.7.49; EC:3.1.26; EC:3.1.26.4	Acting on ester bonds; RNA-directed DNA polymerase; Acting on ester bonds; Ribonuclease H
ZLOC_21287	chr3H	48617268	48618623	retrotransposon unclassified	P:RNA phosphodiester bond hydrolysis, endonucleolytic; F:DNA binding; F:RNA-DNA hybrid ribonuclease activity; F:RNA-directed DNA polymerase activity; F:RNA binding; P:DNA recombination; P:DNA integration; P:RNA-dependent DNA biosynthetic process	EC:3.1.30; EC:2.7.7.49; EC:3.1.26; EC:3.1.26.4	Acting on ester bonds; RNA-directed DNA polymerase; Acting on ester bonds; Ribonuclease H
ZLOC_21288	chr3H	48618956	48619483	retrotransposon unclassified	P:RNA phosphodiester bond hydrolysis, endonucleolytic; F:DNA binding; F:RNA-DNA hybrid ribonuclease activity; F:RNA-directed DNA polymerase activity; F:RNA binding; P:DNA recombination; P:DNA integration; P:RNA-dependent DNA biosynthetic process	EC:3.1.30; EC:2.7.7.49; EC:3.1.26; EC:3.1.26.4	Acting on ester bonds; RNA-directed DNA polymerase; Acting on ester bonds; Ribonuclease H
ZLOC_21289	chr3H	48630521	48632777	AC090714_8 gag-pol precursor	P:RNA phosphodiester bond hydrolysis, endonucleolytic; F:DNA binding; F:RNA-DNA hybrid ribonuclease activity; F:RNA-directed DNA polymerase activity; F:RNA binding; P:DNA recombination; P:DNA integration; P:RNA-dependent DNA biosynthetic process	EC:3.1.30; EC:2.7.7.49; EC:3.1.26; EC:3.1.26.4	Acting on ester bonds; RNA-directed DNA polymerase; Acting on ester bonds; Ribonuclease H
ZLOC_21290	chr3H	48633886	48634740	unnamed protein product	P:RNA phosphodiester bond hydrolysis, endonucleolytic; F:DNA binding; F:RNA-DNA hybrid ribonuclease activity; F:RNA-directed DNA polymerase activity; F:RNA binding; P:DNA recombination; P:DNA integration; P:RNA-dependent DNA biosynthetic process	EC:3.1.30; EC:2.7.7.49; EC:3.1.26; EC:3.1.26.4	Acting on ester bonds; RNA-directed DNA polymerase; Acting on ester bonds; Ribonuclease H
ZLOC_21291	chr3H	48635009	48636895	AC090714_3 gag-pol precursor	P:RNA phosphodiester bond hydrolysis, endonucleolytic; F:DNA binding; F:RNA-DNA hybrid ribonuclease activity; F:RNA-directed DNA polymerase activity; F:RNA binding; P:DNA recombination; P:DNA integration; P:RNA-dependent DNA biosynthetic process	EC:3.1.30; EC:2.7.7.49; EC:3.1.26; EC:3.1.26.4	Acting on ester bonds; RNA-directed DNA polymerase; Acting on ester bonds; Ribonuclease H
ZLOC_21292	chr3H	48647364	48648002	AC090714_8 gag-pol precursor	P:RNA phosphodiester bond hydrolysis, endonucleolytic; F:DNA binding; F:RNA-DNA hybrid ribonuclease activity; F:RNA-directed DNA polymerase activity; F:RNA binding; P:DNA recombination; P:DNA integration; P:RNA-dependent DNA biosynthetic process	EC:3.1.30; EC:2.7.7.49; EC:3.1.26; EC:3.1.26.4	Acting on ester bonds; RNA-directed DNA polymerase; Acting on ester bonds; Ribonuclease H
ZLOC_21293	chr3H	48654434	48654742	unnamed protein product	P:RNA phosphodiester bond hydrolysis, endonucleolytic; F:DNA binding; F:RNA-DNA hybrid ribonuclease activity; F:RNA-directed DNA polymerase activity; F:RNA binding; P:DNA recombination; P:DNA integration; P:RNA-dependent DNA biosynthetic process	EC:3.1.30; EC:2.7.7.49; EC:3.1.26; EC:3.1.26.4	Acting on ester bonds; RNA-directed DNA polymerase; Acting on ester bonds; Ribonuclease H
ZLOC_21294	chr3H	48656143	48657330	retrotransposon unclassified	P:RNA phosphodiester bond hydrolysis, endonucleolytic; F:DNA binding; F:RNA-DNA hybrid ribonuclease activity; F:RNA-directed DNA polymerase activity; F:RNA binding; P:DNA recombination; P:DNA integration; P:RNA-dependent DNA biosynthetic process	EC:3.1.30; EC:2.7.7.49; EC:3.1.26; EC:3.1.26.4	Acting on ester bonds; RNA-directed DNA polymerase; Acting on ester bonds; Ribonuclease H
ZLOC_21295	chr3H	48657382	48659238	AC090714_3 gag-pol precursor	P:RNA phosphodiester bond hydrolysis, endonucleolytic; F:DNA binding; F:RNA-DNA hybrid ribonuclease activity; F:RNA-directed DNA polymerase activity; F:RNA binding; P:DNA recombination; P:DNA integration; P:RNA-dependent DNA biosynthetic process	EC:3.1.30; EC:2.7.7.49; EC:3.1.26; EC:3.1.26.4	Acting on ester bonds; RNA-directed DNA polymerase; Acting on ester bonds; Ribonuclease H
ZLOC_21296	chr3H	48693743	48694734	ubiquitin- ligase zinc ion binding	F:ubiquitin-protein transferase activity; C:intracellular part; P:single-organism process; P:ubiquitin-dependent protein catabolic process; P:protein ubiquitination
ZLOC_21297	chr3H	48740498	48742518	L-type lectin-domain containing receptor kinase -like	F:ATP binding; C:mitochondrion; C:integral component of membrane; F:protein serine/threonine kinase activity; F:carbohydrate binding; P:protein phosphorylation	EC:2.7.11	Transferring phosphorus-containing groups
ZLOC_21306	chr3H	51352185	51353793	retrotransposon unclassified	F:nucleic acid binding; F:zinc ion binding; F:aspartic-type endopeptidase activity; F:metal ion binding; C:membrane; P:proteolysis; C:integral component of membrane; P:DNA integration
ZLOC_21307	chr3H	51443048	51448515	retrotransposon Ty3-gypsy subclass	P:cellular macromolecule metabolic process; P:polysaccharide catabolic process; F:hydrolase activity, hydrolyzing O-glycosyl compounds
ZLOC_21308	chr3H	52716974	52722406	IQ-DOMAIN 1-like
ZLOC_21309	chr3H	53153743	53154264	gag poly	F:DNA binding; F:zinc ion binding; F:DNA-directed 5'-3' RNA polymerase activity; F:ribonucleoside binding; P:transcription, DNA-templated	EC:2.7.7.6	DNA-directed RNA polymerase
ZLOC_21322	chr3H	57073464	57074345	momilactone A synthase-like	C:mitochondrion; C:integral component of membrane
ZLOC_21323	chr3H	57143026	57144404	momilactone A synthase-like	C:mitochondrion; C:integral component of membrane
ZLOC_21324	chr3H	57177205	57177687	momilactone A synthase-like	C:mitochondrion; C:integral component of membrane
ZLOC_21325	chr3H	57231257	57231910	retrotransposon Ty3-gypsy subclass	F:RNA-directed DNA polymerase activity; F:RNA binding; F:aspartic-type endopeptidase activity; C:mitochondrion; P:proteolysis; P:RNA-dependent DNA biosynthetic process	EC:3.4.23; EC:2.7.7.49	Acting on peptide bonds (peptidases); RNA-directed DNA polymerase
ZLOC_21326	chr3H	57502679	57504139	F-box At1g10780-like
ZLOC_21327	chr3H	57606032	57609941	receptor kinase 1	F:ATP binding; P:recognition of pollen; C:integral component of membrane; F:protein serine/threonine kinase activity; P:protein phosphorylation	EC:2.7.11	Transferring phosphorus-containing groups
ZLOC_21341	chr3H	61320730	61321194	methyltransferase PMT27	F:exonuclease activity; F:binding; F:transferase activity; P:nucleobase-containing compound metabolic process
ZLOC_21342	chr3H	61368884	61369412	Late embryogenesis abundant Lea14-A	P:response to desiccation
ZLOC_21343	chr3H	61483011	61483539	Late embryogenesis abundant Lea14-A	P:response to desiccation
ZLOC_21416	chr3H	80035118	80036566	Aspartic ase nepenthesin-2	F:aspartic-type endopeptidase activity; P:protein catabolic process; P:proteolysis	EC:3.4.23	Acting on peptide bonds (peptidases)
ZLOC_21417	chr3H	80096535	80097641	Aspartic ase nepenthesin-2	F:aspartic-type endopeptidase activity; P:protein catabolic process; P:proteolysis	EC:3.4.23	Acting on peptide bonds (peptidases)
ZLOC_21418	chr3H	80152444	80153055	hypothetical protein F775_04479	F:nucleic acid binding; F:zinc ion binding; P:tetrahydrobiopterin biosynthetic process; F:4-alpha-hydroxytetrahydrobiopterin dehydratase activity
ZLOC_21419	chr3H	80321276	80322072	NRT1 PTR FAMILY -like	C:membrane; C:integral component of membrane; P:regulation of apoptotic process; P:transport; F:transporter activity
ZLOC_21420	chr3H	80332801	80334263	D-3-phosphoglycerate chloroplastic	F:oxidoreductase activity, acting on the CH-OH group of donors, NAD or NADP as acceptor; F:organic cyclic compound binding; F:heterocyclic compound binding; F:ion binding; F:small molecule binding; P:cellular amino acid biosynthetic process
ZLOC_21421	chr3H	80763139	80767389	DEAD-box ATP-dependent RNA helicase 37	F:nucleic acid binding; F:ATP binding; F:helicase activity	EC:3.6.1.15	Nucleoside-triphosphate phosphatase
ZLOC_21422	chr3H	81235605	81240570	gag-pol precursor	F:nucleic acid binding; F:catalytic activity; P:DNA metabolic process
ZLOC_21423	chr3H	81345874	81346623	DEAD-box ATP-dependent RNA helicase 35A	F:ATP binding; F:zinc ion binding; F:RNA binding; C:catalytic step 2 spliceosome; P:RNA secondary structure unwinding; F:ATP-dependent RNA helicase activity	EC:3.6.1.3; EC:3.6.1.15	Adenosinetriphosphatase; Nucleoside-triphosphate phosphatase
ZLOC_21424	chr3H	81353453	81356418	predicted protein
ZLOC_21425	chr3H	81464993	81465817	DEAD-box ATP-dependent RNA helicase 35A	F:ATP binding; F:zinc ion binding; F:RNA binding; C:catalytic step 2 spliceosome; P:RNA secondary structure unwinding; F:ATP-dependent RNA helicase activity	EC:3.6.1.3; EC:3.6.1.15	Adenosinetriphosphatase; Nucleoside-triphosphate phosphatase
ZLOC_21426	chr3H	81600546	81601547	DEAD-box ATP-dependent RNA helicase 35A	F:ATP binding; F:zinc ion binding; F:RNA binding; C:catalytic step 2 spliceosome; P:RNA secondary structure unwinding; F:ATP-dependent RNA helicase activity	EC:3.6.1.3; EC:3.6.1.15	Adenosinetriphosphatase; Nucleoside-triphosphate phosphatase
ZLOC_21427	chr3H	81627812	81628561	DEAD-box ATP-dependent RNA helicase 35A	F:ATP binding; F:zinc ion binding; F:RNA binding; C:catalytic step 2 spliceosome; P:RNA secondary structure unwinding; F:ATP-dependent RNA helicase activity	EC:3.6.1.3; EC:3.6.1.15	Adenosinetriphosphatase; Nucleoside-triphosphate phosphatase
ZLOC_21638	chr3H	140010221	140015998	retrotransposon unclassified	C:mitochondrion; F:binding
ZLOC_21790	chr3H	183080681	183081277	expansin EXPA5	C:cell wall; C:membrane; P:plant-type cell wall organization; C:extracellular region
ZLOC_21819	chr3H	190364590	190366737	retrotransposon Ty3-gypsy subclass	P:cellular macromolecule metabolic process; P:polysaccharide catabolic process; F:hydrolase activity, hydrolyzing O-glycosyl compounds
ZLOC_21820	chr3H	190608972	190609739	retrotransposon unclassified	F:nucleic acid binding; C:intracellular membrane-bounded organelle; C:cytoplasmic part; P:DNA metabolic process
ZLOC_21821	chr3H	190609803	190611924	transposon unclassified	F:nucleic acid binding; P:RNA phosphodiester bond hydrolysis, endonucleolytic; F:RNA-DNA hybrid ribonuclease activity; C:plastid	EC:3.1.30; EC:3.1.26; EC:3.1.26.4	Acting on ester bonds; Acting on ester bonds; Ribonuclease H
ZLOC_21822	chr3H	190740831	190742764	retrotransposon Ty3-gypsy subclass	P:RNA phosphodiester bond hydrolysis, endonucleolytic; F:nucleic acid binding; F:RNA-DNA hybrid ribonuclease activity; C:mitochondrion; P:DNA integration; C:plastid
ZLOC_21843	chr3H	199079342	199079662	Inositol transporter 4	P:photoreactive repair; P:protein desumoylation; C:chloroplast thylakoid; P:DNA integration; P:transcription from plastid promoter; P:cell adhesion; F:ATP binding; F:substrate-specific transmembrane transporter activity; P:circadian regulation of gene expression; P:chloroplast relocation; F:prenyltransferase activity; P:positive regulation of transcription, DNA-templated; P:actin nucleation; P:re…	EC:4.1.99.3; EC:4.1.99	Deoxyribodipyrimidine photo-lyase; Carbon-carbon lyases
ZLOC_21844	chr3H	199079849	199080640	retrotransposon unclassified	P:macromolecule metabolic process; P:primary metabolic process
ZLOC_21845	chr3H	199129026	199130130	retrotransposon Ty3-gypsy subclass	P:macromolecule metabolic process; F:binding; P:primary metabolic process
ZLOC_21893	chr3H	215072896	215073744	retrotransposon unclassified	P:macromolecule metabolic process; F:binding; P:primary metabolic process
ZLOC_21894	chr3H	215156953	215157537	retrotransposon Ty3-gypsy subclass	F:organic cyclic compound binding; F:heterocyclic compound binding; C:intracellular membrane-bounded organelle; F:ion binding; P:cellular protein modification process; C:cytoplasmic part; P:phosphorylation; C:membrane part; F:kinase activity; F:hydrolase activity
ZLOC_21895	chr3H	215341349	215342482	retrotransposon unclassified	F:nucleic acid binding; F:zinc ion binding; F:metal ion binding; C:membrane; C:integral component of membrane
ZLOC_21896	chr3H	215666958	215668106	hypothetical protein TRIUR3_16882
ZLOC_21948	chr3H	231393644	231394009	E3 ubiquitin- ligase RING1-like	F:zinc ion binding; F:ligase activity
ZLOC_21949	chr3H	231584819	231585952	E3 ubiquitin- ligase RING1-like	F:zinc ion binding; F:ubiquitin protein ligase activity; P:proteasome-mediated ubiquitin-dependent protein catabolic process; P:protein polyubiquitination; F:ligase activity; P:protein ubiquitination involved in ubiquitin-dependent protein catabolic process
ZLOC_21950	chr3H	231952096	231952596	Integrase core	P:RNA phosphodiester bond hydrolysis, endonucleolytic; F:nucleic acid binding; F:RNA-DNA hybrid ribonuclease activity; P:DNA integration
ZLOC_21961	chr3H	236463257	236464042	exonuclease mut-7	P:nucleobase-containing compound metabolic process
ZLOC_21962	chr3H	236486846	236487852	retrotransposon Ty3-gypsy subclass	F:nucleic acid binding; F:catalytic activity; P:DNA metabolic process
ZLOC_21963	chr3H	236884187	236885607	chaperone dnaJ 72	C:integral component of membrane
ZLOC_21987	chr3H	249615046	249616424	retrotransposon unclassified	F:nucleic acid binding; F:zinc ion binding; F:metal ion binding; C:membrane; C:integral component of membrane
ZLOC_21993	chr3H	254678542	254679024	reverse transcriptase	F:binding
ZLOC_21994	chr3H	254681391	254684197	G2 mitotic-specific cyclin S13-7-like	P:cell division; C:nucleus; P:cell cycle
ZLOC_21995	chr3H	254724905	254725489	retrotransposon unclassified	F:nucleic acid binding; F:zinc ion binding; P:DNA metabolic process
ZLOC_21996	chr3H	254844982	254845734	retrotransposon unclassified	F:nucleic acid binding; F:transition metal ion binding; P:DNA metabolic process
ZLOC_21997	chr3H	254846829	254847338	retrotransposon Ty1-copia subclass	F:nucleic acid binding; F:zinc ion binding; P:DNA metabolic process
ZLOC_22004	chr3H	258097380	258098300	DNA damage-inducible 1-like
ZLOC_22062	chr3H	277327081	277328196	Transposable element	F:nucleic acid binding; F:zinc ion binding; P:DNA integration
ZLOC_22065	chr3H	279088941	279089639	retrotransposon Ty3-gypsy subclass	P:RNA phosphodiester bond hydrolysis, endonucleolytic; F:DNA binding; F:RNA-DNA hybrid ribonuclease activity; F:RNA-directed DNA polymerase activity; F:RNA binding; P:DNA recombination; P:DNA integration; P:RNA-dependent DNA biosynthetic process; C:plastid	EC:3.1.30; EC:2.7.7.49; EC:3.1.26; EC:3.1.26.4	Acting on ester bonds; RNA-directed DNA polymerase; Acting on ester bonds; Ribonuclease H
ZLOC_22066	chr3H	279114049	279116189	gag-pol precursor	F:nucleic acid binding; P:RNA phosphodiester bond hydrolysis, endonucleolytic; F:RNA-DNA hybrid ribonuclease activity	EC:3.1.30; EC:3.1.26; EC:3.1.26.4	Acting on ester bonds; Acting on ester bonds; Ribonuclease H
ZLOC_22067	chr3H	279161423	279162181	disease resistance RGA4	F:catalytic activity; P:metabolic process
ZLOC_22068	chr3H	280168008	280169156	hypothetical protein TRIUR3_16882
ZLOC_22150	chr3H	313351897	313361812	retrotransposon Ty3-gypsy subclass	P:nucleic acid metabolic process; P:cellular macromolecule metabolic process
ZLOC_22253	chr3H	345000291	345000722	DEAD-box ATP-dependent RNA helicase 37	F:nucleic acid binding; F:ATP binding; F:helicase activity	EC:3.6.1.15	Nucleoside-triphosphate phosphatase
ZLOC_22254	chr3H	345022797	345023816	retrotransposon unclassified	F:nucleic acid binding; C:intracellular membrane-bounded organelle; C:cytoplasmic part; P:DNA metabolic process
ZLOC_22255	chr3H	345277137	345277556	Inositol transporter 4	P:plant epidermis development; P:photoreactive repair; C:chloroplast thylakoid; P:DNA integration; P:transcription from plastid promoter; F:ATP binding; F:substrate-specific transmembrane transporter activity; P:chloroplast relocation; F:prenyltransferase activity; P:positive regulation of transcription, DNA-templated; F:deoxyribodipyrimidine photo-lyase activity; P:cysteine biosynthetic process;…	EC:4.1.99.3; EC:4.1.99	Deoxyribodipyrimidine photo-lyase; Carbon-carbon lyases
ZLOC_22256	chr3H	345670890	345671711	retrotransposon Ty1-copia subclass	F:nucleic acid binding; F:zinc ion binding
ZLOC_22271	chr3H	355168264	355169025	predicted protein	F:nucleic acid binding; F:zinc ion binding
ZLOC_22287	chr3H	361739947	361740897	retrotransposon unclassified	F:binding
ZLOC_22318	chr3H	373159175	373159777	retrotransposon Ty3-gypsy subclass	F:organic cyclic compound binding; F:heterocyclic compound binding; C:membrane; F:transferase activity; P:cellular metabolic process
ZLOC_22319	chr3H	373478525	373480003	retrotransposon Ty3-gypsy subclass	F:nucleic acid binding; F:catalytic activity; P:DNA metabolic process
ZLOC_22353	chr3H	384583286	384584185	retrotransposon unclassified	F:nucleic acid binding; F:zinc ion binding; F:metal ion binding; C:membrane; C:integral component of membrane
ZLOC_22360	chr3H	387650029	387650592	Kinesin KIF19	F:ATPase activity; F:ATP binding; F:microtubule motor activity; C:kinesin complex; P:microtubule-based movement; C:microtubule; F:microtubule binding	EC:3.6.1.3; EC:3.6.1.15	Adenosinetriphosphatase; Nucleoside-triphosphate phosphatase
ZLOC_22361	chr3H	387650661	387653258	Kinesin KIF19	F:ATPase activity; F:ATP binding; F:microtubule motor activity; C:kinesin complex; P:microtubule-based movement; C:microtubule; F:microtubule binding	EC:3.6.1.3; EC:3.6.1.15	Adenosinetriphosphatase; Nucleoside-triphosphate phosphatase
ZLOC_22362	chr3H	388135077	388135994	retrotransposon Ty3-gypsy subclass	F:RNA-directed DNA polymerase activity; F:RNA binding; F:aspartic-type endopeptidase activity; C:mitochondrion; P:proteolysis; P:RNA-dependent DNA biosynthetic process; C:plastid	EC:3.4.23; EC:2.7.7.49	Acting on peptide bonds (peptidases); RNA-directed DNA polymerase
ZLOC_22363	chr3H	388512874	388513239	hypothetical protein F775_03093	C:plastid
ZLOC_22378	chr3H	396822949	396823455	hypothetical protein TRIUR3_13144	F:ubiquitin binding
ZLOC_22382	chr3H	399616778	399618505	SNF2 domain-containing CLASSY 3-like	F:ATP binding; F:transcription factor activity, sequence-specific DNA binding; P:regulation of transcription, DNA-templated; F:sequence-specific DNA binding
ZLOC_22383	chr3H	399619790	399625876	DNA repair and recombination RAD54	F:ATP binding
ZLOC_22402	chr3H	406214563	406215931	retrotransposon Ty3-gypsy subclass	P:nucleic acid metabolic process; P:carbohydrate metabolic process; P:cellular macromolecule metabolic process; F:hydrolase activity, acting on glycosyl bonds
ZLOC_22408	chr3H	407880051	407881351	Subtilisin-like protease	F:zinc ion binding; F:ATPase activity, coupled to transmembrane movement of substances; P:transmembrane transport; F:serine-type peptidase activity; P:organic substance biosynthetic process; C:cytoplasmic part; P:negative regulation of cellular process; F:protein serine/threonine kinase activity; P:protein phosphorylation; P:cellular biosynthetic process; P:single organism reproductive process; F…	EC:2.7.11; EC:3.6.1.3; EC:3.6.1.15	Transferring phosphorus-containing groups; Adenosinetriphosphatase; Nucleoside-triphosphate phosphatase
ZLOC_22409	chr3H	408235612	408236208	TRANSPARENT TESTA 12	C:nucleus; F:DNA binding; F:transcription factor activity, sequence-specific DNA binding; P:transmembrane transport; F:transmembrane transporter activity; F:catalytic activity; P:transcription, DNA-templated; C:membrane; P:regulation of transcription, DNA-templated; P:single-organism metabolic process; P:response to stimulus
ZLOC_22410	chr3H	408248125	408248658	retrotransposon Ty3-gypsy subclass	P:nucleic acid metabolic process; P:cellular macromolecule metabolic process
ZLOC_22411	chr3H	408259194	408261476	retrotransposon Ty3-gypsy subclass	P:macromolecule metabolic process; P:primary metabolic process; F:hydrolase activity
ZLOC_22415	chr3H	408836246	408837528	retrotransposon Ty3-gypsy subclass	P:macromolecule metabolic process; F:binding; P:primary metabolic process
ZLOC_22416	chr3H	408868165	408868796	predicted protein
ZLOC_22417	chr3H	409034641	409035741	retrotransposon unclassified	P:nucleic acid metabolic process; P:cellular macromolecule metabolic process
ZLOC_22418	chr3H	409045202	409046176	retrotransposon unclassified	F:DNA binding; F:RNA-DNA hybrid ribonuclease activity; F:RNA-directed DNA polymerase activity; F:RNA binding; P:DNA recombination; P:RNA-dependent DNA biosynthetic process; C:plastid	EC:3.1.30; EC:2.7.7.49; EC:3.1.26; EC:3.1.26.4	Acting on ester bonds; RNA-directed DNA polymerase; Acting on ester bonds; Ribonuclease H
ZLOC_22448	chr3H	418523270	418524684	retrotransposon unclassified	F:nucleic acid binding; F:RNA-directed DNA polymerase activity; F:zinc ion binding; C:mitochondrion; C:membrane; C:integral component of membrane; P:DNA integration; P:RNA-dependent DNA biosynthetic process; C:plastid
ZLOC_22449	chr3H	418957189	418958032	Heat stress transcription factor C-1a	C:nucleus; F:transcription factor activity, sequence-specific DNA binding; F:zinc ion binding; P:regulation of transcription, DNA-templated; F:sequence-specific DNA binding
ZLOC_22471	chr3H	425515990	425516810	uncharacterized mitochondrial g00810-like	P:transmembrane transport; C:mitochondrion; C:integral component of membrane; C:plastid
ZLOC_22472	chr3H	425582324	425582722	nuclease HARBI1	F:hydrolase activity, acting on ester bonds; F:peptide receptor activity; F:ATP binding; C:chloroplast; P:signal transduction; C:integral component of membrane; P:response to wounding; F:protein kinase activity; F:ADP binding; P:protein phosphorylation; C:plasma membrane
ZLOC_22473	chr3H	425670111	425671220	retrotransposon unclassified	F:nucleic acid binding; F:zinc ion binding; F:metal ion binding; C:membrane; C:integral component of membrane
ZLOC_22474	chr3H	425790898	425791461	Retrovirus-related Pol poly LINE-1	F:zinc ion binding; P:(1->3)-beta-D-glucan biosynthetic process; P:heme biosynthetic process; P:RNA-dependent DNA biosynthetic process; P:regulation of transcription, DNA-templated; F:ADP binding; P:mismatch repair; P:pre-miRNA export from nucleus; C:1,3-beta-D-glucan synthase complex; P:negative regulation of flower development; P:leaf morphogenesis; P:root development; C:nucleus; F:ferrochelata…	EC:2.4.1.34; EC:2.7.7.49; EC:4.99.1.1	1,3-beta-glucan synthase; RNA-directed DNA polymerase; Protoporphyrin ferrochelatase
ZLOC_22475	chr3H	426672721	426673506	retrotransposon unclassified	F:binding
ZLOC_22481	chr3H	428648618	428650136	DEAD-box ATP-dependent RNA helicase 37	F:nucleic acid binding; F:ATP binding; P:vesicle-mediated transport; C:integral component of membrane; C:clathrin adaptor complex; F:helicase activity; P:gravitropism; P:protein targeting to vacuole	EC:3.6.1.15	Nucleoside-triphosphate phosphatase
ZLOC_22482	chr3H	428794528	428796429	proline-rich receptor kinase PERK12	F:ATP binding; F:protein tyrosine kinase activity; C:integral component of membrane; F:protein serine/threonine kinase activity; P:protein phosphorylation	EC:2.7.10; EC:2.7.11	Transferring phosphorus-containing groups; Transferring phosphorus-containing groups
ZLOC_22485	chr3H	430605563	430606069	WPP domain-interacting tail-anchored 1-like	C:membrane; C:integral component of membrane
ZLOC_22550	chr3H	450777741	450778274	retrotransposon unclassified	F:nucleic acid binding; F:zinc ion binding; P:DNA metabolic process
ZLOC_22551	chr3H	450828441	450828974	retrotransposon unclassified	F:nucleic acid binding; F:zinc ion binding; P:DNA metabolic process
ZLOC_22554	chr3H	452001366	452002934	retrotransposon Ty3-gypsy subclass	F:nucleic acid binding; F:catalytic activity; P:DNA metabolic process
ZLOC_22555	chr3H	452006043	452007228	retrotransposon Ty3-gypsy subclass	P:cellular macromolecule metabolic process; P:polysaccharide catabolic process; F:hydrolase activity, hydrolyzing O-glycosyl compounds
ZLOC_22642	chr3H	475578915	475580290	receptor kinase 1	F:ATP binding; P:recognition of pollen; C:integral component of membrane; F:protein serine/threonine kinase activity; P:protein phosphorylation	EC:2.7.11	Transferring phosphorus-containing groups
ZLOC_22643	chr3H	475729720	475732305	galactose oxidase-like
ZLOC_22788	chr3H	516295023	516295412	methionyl-tRNA synthetase	C:nucleus; F:ATP binding; F:aminoacyl-tRNA ligase activity; C:plasmodesma; C:mitochondrion; C:cytosol; P:mismatch repair; F:tRNA binding; F:mismatched DNA binding
ZLOC_22916	chr3H	547886615	547887751	retrotransposon Ty3-gypsy subclass	F:binding
ZLOC_22917	chr3H	548180042	548180663	nuclease HARBI1	C:nucleus; P:sucrose biosynthetic process; P:response to abscisic acid; P:response to fructose; F:fructose 1,6-bisphosphate 1-phosphatase activity; C:cytosol; P:photosynthesis; F:hydrolase activity, hydrolyzing O-glycosyl compounds; P:starch catabolic process; P:dephosphorylation; P:fructose 1,6-bisphosphate metabolic process	EC:3.1.3.23; EC:3.1.3.11; EC:3.1.3.41	Sugar-phosphatase; Fructose-bisphosphatase; 4-nitrophenylphosphatase
ZLOC_22918	chr3H	548184001	548184837	hypothetical protein F775_05942	C:mitochondrion; C:membrane; C:integral component of membrane
ZLOC_22919	chr3H	548218919	548219882	retrotransposon Ty3-gypsy subclass	F:nucleic acid binding; F:zinc ion binding; F:aspartic-type endopeptidase activity; F:metal ion binding; P:proteolysis; P:DNA integration
ZLOC_22972	chr3H	559980409	559982332	PREDICTED: uncharacterized protein At4g15545-like	F:transmembrane transporter activity; P:transport; C:plasma membrane
ZLOC_6976	chr4H	11345136	11350836	HIPL1	P:carbohydrate metabolic process; F:oxidoreductase activity, acting on the CH-OH group of donors, quinone or similar compound as acceptor; F:quinone binding; C:integral component of membrane; P:oxidation-reduction process; P:transport; F:transporter activity
MLOC_75143	chr4H	11354349	11355101	beta-glucuronosyltransferase 14B-like	F:acetylglucosaminyltransferase activity; C:integral component of membrane
MLOC_11551	chr4H	11363874	11369380	hypothetical protein F775_08584
MLOC_61925	chr4H	11587773	11590244	probable beta-1,3-galactosyltransferase 18	C:mitochondrion; C:integral component of membrane; P:protein glycosylation; F:galactosyltransferase activity; C:Golgi membrane; F:carbohydrate binding
ZLOC_6977	chr4H	11627699	11628452	phosphonate metabolism	F:ATP binding; F:calcium ion binding; C:integral component of membrane; F:protein kinase activity; P:protein phosphorylation; C:plastid; F:polysaccharide binding
ZLOC_6978	chr4H	11629318	11629841	autophagy-related 18f	P:vesicle-mediated transport; C:cytoplasm; P:cellular response to phosphate starvation; P:cellular response to water deprivation
ZLOC_6979	chr4H	11643502	11643873	predicted protein	P:protein glycosylation; F:galactosyltransferase activity; C:Golgi membrane; F:carbohydrate binding
ZLOC_6980	chr4H	11644521	11648092	probable beta-1,3-galactosyltransferase 18	C:mitochondrion; C:integral component of membrane; P:protein glycosylation; F:galactosyltransferase activity; C:Golgi membrane; F:carbohydrate binding
MLOC_11464	chr4H	11691719	11695516	predicted protein	C:vacuole
MLOC_81860	chr4H	11786419	11787443	predicted protein, partial	C:vacuole
ZLOC_6981	chr4H	11937738	11938319	uncharacterized LOC103643836
MLOC_4231	chr4H	11950176	11954956	uncharacterized LOC103643836	C:plastid
MLOC_5869	chr4H	13317641	13320514	nuclear transcription factor Y subunit A-7 isoform X1	C:CCAAT-binding factor complex; F:DNA binding; F:transcription factor activity, sequence-specific DNA binding; P:regulation of transcription, DNA-templated
MLOC_17754	chr4H	13553154	13554496	antimicrobial peptides-like isoform X1	P:defense response to fungus
MLOC_55790	chr4H	13570589	13579076	hsp70-Hsp90 organizing 2 isoform X2	C:proteasome complex
MLOC_65929	chr4H	13594902	13600476	ABC1 At2g40090	P:transport; F:transporter activity
ZLOC_6986	chr4H	13707204	13710358	shikimate kinase	P:phosphorylation; F:kinase activity
ZLOC_6987	chr4H	13725911	13729596	zinc finger CCCH domain-containing 24-like	F:DNA binding; F:metal ion binding
MLOC_5269	chr4H	13725973	13729590	Zinc finger CCCH domain-containing 24	F:DNA binding; F:metal ion binding
MLOC_5268	chr4H	13730598	13733677	Alkaline ceramidase 3	F:hydrolase activity, acting on carbon-nitrogen (but not peptide) bonds, in linear amides; C:integral component of membrane; C:endoplasmic reticulum; C:Golgi apparatus; P:ceramide metabolic process
MLOC_72162	chr4H	22254423	22258646	receptor kinase TMK1-like	F:ATP binding; C:mitochondrion; C:integral component of membrane; F:protein serine/threonine kinase activity; P:protein phosphorylation	EC:2.7.11	Transferring phosphorus-containing groups
MLOC_15806	chr4H	22326351	22328452	probable transmembrane ascorbate ferrireductase 3	F:oxidoreductase activity; C:integral component of membrane; P:oxidation-reduction process
MLOC_36949	chr4H	22351854	22358695	probable histidine kinase 4	F:phosphorelay sensor kinase activity; P:phosphorelay signal transduction system; C:integral component of membrane; P:cytokinin-activated signaling pathway; P:signal transduction by protein phosphorylation; C:intracellular; C:plasma membrane; F:cytokine binding; P:peptidyl-histidine phosphorylation	EC:2.7.13.3	Histidine kinase
ZLOC_7024	chr4H	22370087	22374255	hypothetical protein TRIUR3_28035	C:membrane; C:integral component of membrane
MLOC_63077	chr4H	22411809	22415385	UDP-glucose 6-dehydrogenase 5	C:nucleus; P:carbohydrate metabolic process; F:NAD binding; P:UDP-glucuronate biosynthetic process; F:UDP-glucose 6-dehydrogenase activity; P:glycosaminoglycan biosynthetic process; C:cytosol; P:oxidation-reduction process	EC:1.1.1.22	UDP-glucose 6-dehydrogenase
MLOC_74226	chr4H	22437612	22440446	UV-B-induced chloroplastic-like	C:plastid
MLOC_51130	chr4H	26533571	26538636	probable LRR receptor-like serine threonine- kinase At2g16250	F:ATP binding; C:integral component of membrane; F:protein kinase activity; P:protein phosphorylation
MLOC_12321	chr4H	26698560	26703074	lariat debranching enzyme	P:embryo development; P:RNA phosphodiester bond hydrolysis, endonucleolytic; C:nucleus; F:RNA lariat debranching enzyme activity; C:plastid; P:mRNA splicing, via spliceosome	EC:3.1.30; EC:3.1.26	Acting on ester bonds; Acting on ester bonds
ZLOC_7050	chr4H	26706671	26707614	Lariat debranching enzyme	F:hydrolase activity, acting on ester bonds; P:mRNA processing
MLOC_38489	chr4H	26709655	26721003	FIP1[V]	F:structural constituent of ribosome; P:positive regulation of cell proliferation; P:mRNA processing; P:gravitropism; C:ribosome; F:rRNA binding; P:translation
MLOC_59998	chr4H	26725088	26726102	60S ribosomal mitochondrial	F:structural constituent of ribosome; P:cytoplasmic translation; P:DNA-templated transcription, elongation; C:ribosome; F:rRNA binding
MLOC_64735	chr4H	26822665	26825120	transcription factor bHLH18-like	C:nucleus; F:DNA binding; F:protein dimerization activity
MLOC_62391	chr4H	27067741	27074057	COMPASS-like H3K4 histone methylase component WDR5A
MLOC_69930	chr4H	27229317	27232511	tubulin alpha chain	F:GTP binding; C:cytoplasm; F:GTPase activity; F:structural constituent of cytoskeleton; C:microtubule; P:microtubule-based process	EC:3.6.1.15	Nucleoside-triphosphate phosphatase
ZLOC_7051	chr4H	27239570	27245637	inositol-tetrakisphosphate 1-kinase 3	F:magnesium ion binding; P:inositol trisphosphate metabolic process; C:nucleus; F:ATP binding; C:cytoplasm; F:inositol tetrakisphosphate 1-kinase activity; F:inositol-1,3,4-trisphosphate 5-kinase activity; P:phosphorylation; F:inositol-1,3,4-trisphosphate 6-kinase activity	EC:2.7.1.134; EC:2.7.1.159	Inositol-tetrakisphosphate 1-kinase; Inositol-1,3,4-trisphosphate 5/6-kinase
MLOC_37044	chr4H	27356630	27362551	Aminopeptidase N	C:mitochondrion; C:integral component of membrane
MLOC_37043	chr4H	27362794	27366097	myb X	C:mitochondrion; C:integral component of membrane
ZLOC_7052	chr4H	27431927	27432852	premnaspirodiene oxygenase	F:iron ion binding; P:secondary metabolite biosynthetic process; C:integral component of membrane; F:oxidoreductase activity, acting on paired donors, with incorporation or reduction of molecular oxygen, NAD(P)H as one donor, and incorporation of one atom of oxygen; P:oxidation-reduction process; F:heme binding	EC:1.14.13	Acting on paired donors, with incorporation or reduction of molecular oxygen. The oxygen incorporated need not be derived from O(2)
ZLOC_7053	chr4H	27602465	27609865	AMSH-like ubiquitin thioesterase 3	C:integral component of membrane
ZLOC_7054	chr4H	27617060	27619032	GDP-mannose transporter GONST1	F:GDP-mannose transmembrane transporter activity; C:integral component of membrane; C:Golgi apparatus; P:GDP-mannose transmembrane transport; C:plastid
MLOC_64661	chr4H	27619417	27621665	GDP-mannose transporter GONST1	F:GDP-mannose transmembrane transporter activity; C:integral component of membrane; C:Golgi apparatus; P:GDP-mannose transmembrane transport; C:plastid
MLOC_62937	chr4H	27631024	27639503	E3 ubiquitin- ligase FANCL	F:ubiquitin-protein transferase activity; P:DNA repair; C:Fanconi anaemia nuclear complex; P:cellular lipid metabolic process; F:ligase activity; F:carboxylic ester hydrolase activity; P:protein ubiquitination	EC:3.1.1.1	Carboxylesterase
ZLOC_7055	chr4H	27635685	27636565	predicted protein
MLOC_69862	chr4H	28460966	28463015	hypothetical protein F775_05758
MLOC_64689	chr4H	28703986	28706335	1-aminocyclopropane-1-carboxylate synthase 3	P:1-aminocyclopropane-1-carboxylate biosynthetic process; F:pyridoxal phosphate binding; F:1-aminocyclopropane-1-carboxylate synthase activity; P:ethylene biosynthetic process; P:fruit ripening	EC:4.4.1.14	1-aminocyclopropane-1-carboxylate synthase
ZLOC_7056	chr4H	28923065	28933844	GTP-binding chloroplastic	F:GTP binding; F:ribosome binding; C:mitochondrion
MLOC_19312	chr4H	28969031	28972927	GTP-binding chloroplastic	F:GTP binding; F:ribosome binding; C:mitochondrion
ZLOC_7060	chr4H	30023241	30025163	nuclease HARBI1	F:hydrolase activity, acting on ester bonds; C:mitochondrion; C:ribosome
MLOC_69360	chr4H	30238522	30243514	BSD domain containing
MLOC_60972	chr4H	30453423	30458828	serine carboxypeptidase-like 18	P:secondary metabolic process; F:transferase activity, transferring acyl groups other than amino-acyl groups; C:mitochondrion; F:serine-type carboxypeptidase activity; P:proteolysis involved in cellular protein catabolic process	EC:3.4.21; EC:3.4.16	Acting on peptide bonds (peptidases); Acting on peptide bonds (peptidases)
MLOC_75576	chr4H	30462767	30471691	tRNA (cytosine(34)-C(5))-methyltransferase-like isoform X1	F:RNA binding; F:tRNA (cytosine-5-)-methyltransferase activity; C:mitochondrion; P:tRNA methylation
ZLOC_7061	chr4H	30573552	30574241	serine carboxypeptidase-like 18	P:secondary metabolic process; F:transferase activity, transferring acyl groups other than amino-acyl groups; C:mitochondrion; F:serine-type carboxypeptidase activity; P:proteolysis involved in cellular protein catabolic process	EC:3.4.21; EC:3.4.16	Acting on peptide bonds (peptidases); Acting on peptide bonds (peptidases)
ZLOC_7062	chr4H	30580228	30581467	succinyl- ligase alpha-chain 2	F:succinate-CoA ligase (GDP-forming) activity; C:mitochondrial matrix; F:cofactor binding; P:nucleoside triphosphate biosynthetic process; C:integral component of membrane; C:cytosol; P:tricarboxylic acid cycle; P:succinate metabolic process; F:succinate-CoA ligase (ADP-forming) activity; P:succinyl-CoA metabolic process	EC:6.2.1.5; EC:6.2.1.4	Succinate--CoA ligase (ADP-forming); Succinate--CoA ligase (GDP-forming)
MLOC_12034	chr4H	30734167	30736930	predicted protein	F:acetylglucosaminyltransferase activity; C:integral component of membrane
ZLOC_7063	chr4H	30737097	30740554	photosystem I reaction center subunit chloroplastic	F:acetylglucosaminyltransferase activity; C:mitochondrion; C:photosystem I; P:photosynthesis
MLOC_63916	chr4H	30788817	30793493	cathepsin B-like	C:extracellular space; P:regulation of catalytic activity; F:cysteine-type endopeptidase activity; P:proteolysis involved in cellular protein catabolic process; C:lysosome	EC:3.4.22	Acting on peptide bonds (peptidases)
ZLOC_7064	chr4H	30792732	30793177	cathepsin B-like	C:extracellular space; P:regulation of catalytic activity; F:cysteine-type endopeptidase activity; P:proteolysis involved in cellular protein catabolic process; C:lysosome	EC:3.4.22	Acting on peptide bonds (peptidases)
MLOC_63917	chr4H	30793821	30803380	Leishmanolysin-like peptidase	P:proteolysis; C:integral component of membrane; P:cell adhesion; F:metalloendopeptidase activity	EC:3.4.24	Acting on peptide bonds (peptidases)
ZLOC_7065	chr4H	30970525	30975754	cathepsin B-like	C:extracellular space; P:regulation of catalytic activity; F:cysteine-type endopeptidase activity; P:proteolysis involved in cellular protein catabolic process; C:lysosome	EC:3.4.22	Acting on peptide bonds (peptidases)
ZLOC_7066	chr4H	30979730	30983802	cathepsin B-like	C:extracellular space; P:regulation of catalytic activity; F:cysteine-type endopeptidase activity; P:proteolysis involved in cellular protein catabolic process; C:lysosome	EC:3.4.22	Acting on peptide bonds (peptidases)
ZLOC_7067	chr4H	30981942	30982596	cathepsin B-like	P:proteolysis; F:cysteine-type peptidase activity
MLOC_62685	chr4H	31196931	31200860	4-hydroxy-3-methylbut-2-enyl diphosphate chloroplastic	C:chloroplast stroma; P:dimethylallyl diphosphate biosynthetic process; F:metal ion binding; P:isopentenyl diphosphate biosynthetic process, methylerythritol 4-phosphate pathway; F:3 iron, 4 sulfur cluster binding; P:oxidation-reduction process; F:4-hydroxy-3-methylbut-2-en-1-yl diphosphate reductase activity; P:terpenoid biosynthetic process	EC:1.17.1; EC:1.17.1.2	Acting on CH or CH(2) groups; Acting on CH or CH(2) groups
ZLOC_7068	chr4H	31454889	31455501	DAMAGED DNA-BINDING 2	C:nucleus; P:DNA repair; C:integral component of membrane; F:damaged DNA binding; C:Cul4-RING E3 ubiquitin ligase complex; P:response to UV-B
MLOC_58467	chr4H	31460254	31472354	BEL1-like homeodomain 4	C:nucleus; F:DNA binding; P:regulation of transcription, DNA-templated; C:plastid
MLOC_58470	chr4H	31474037	31478721	predicted protein	C:integral component of membrane
MLOC_36953	chr4H	31659076	31661231	polyol transporter 5-like	C:integral component of plasma membrane; P:proton transport; F:sugar:proton symporter activity; P:glucose import; F:glucose transmembrane transporter activity; P:glucose transmembrane transport
ZLOC_7069	chr4H	31737275	31738480	predicted protein
MLOC_66012	chr4H	31876760	31881642	zinc finger BED domain-containing RICESLEEPER 2-like	C:nucleus; F:transcription factor activity, sequence-specific DNA binding; F:metal ion binding; P:transcription, DNA-templated; P:post-embryonic development; F:RNA polymerase II regulatory region sequence-specific DNA binding; F:protein dimerization activity; P:regulation of transcription from RNA polymerase II promoter
MLOC_75540	chr4H	31978648	31984336	zinc finger BED domain-containing RICESLEEPER 2-like	C:nucleus; F:transcription factor activity, sequence-specific DNA binding; F:metal ion binding; P:transcription, DNA-templated; P:post-embryonic development; F:RNA polymerase II regulatory region sequence-specific DNA binding; F:protein dimerization activity; P:regulation of transcription from RNA polymerase II promoter
MLOC_75641	chr4H	32000637	32006639	predicted protein	C:membrane
MLOC_38452	chr4H	32314216	32319499	endoplasmic reticulum oxidoreductin-1	C:endoplasmic reticulum membrane; F:protein disulfide isomerase activity; C:integral component of membrane; F:oxidoreductase activity, acting on a sulfur group of donors, disulfide as acceptor; P:protein maturation; P:oxidation-reduction process; C:plastid; P:response to stress; P:response to water	EC:5.3.4.1	Protein disulfide-isomerase
ZLOC_7070	chr4H	32434666	32435006	hypothetical protein TRIUR3_26747
MLOC_4936	chr4H	32451896	32452845	50S ribosomal L7 L12	F:structural constituent of ribosome; C:mitochondrion; C:ribosome; P:translation
MLOC_18653	chr4H	32475377	32476098	predicted protein, partial
MLOC_18654	chr4H	32478002	32479332	hypothetical protein TRIUR3_16808
MLOC_4690	chr4H	32503009	32511421	predicted protein
ZLOC_7071	chr4H	32514240	32526483	BREAST CANCER SUSCEPTIBILITY 1 homolog	P:positive regulation of histone acetylation; P:negative regulation of fatty acid biosynthetic process; P:negative regulation of histone acetylation; F:zinc ion binding; P:double-strand break repair via homologous recombination; P:positive regulation of transcription from RNA polymerase II promoter; C:plasma membrane; P:regulation of cell proliferation; F:ubiquitin-protein transferase activity; C…
ZLOC_7072	chr4H	32534179	32540738	folate transporter chloroplastic	P:transmembrane transport; F:structural constituent of ribosome; C:chloroplast envelope; C:integral component of membrane; P:translation
MLOC_57142	chr4H	32542687	32546514	GATA transcription factor 25	C:nucleus; C:transcription factor complex; F:zinc ion binding; F:RNA polymerase II transcription factor binding; C:membrane; F:RNA polymerase II regulatory region sequence-specific DNA binding; P:cell differentiation; P:transcription from RNA polymerase II promoter; F:transcriptional activator activity, RNA polymerase II transcription regulatory region sequence-specific binding; F:chromatin bindi…
ZLOC_7073	chr4H	32828471	32830007	Glyceraldehyde-3-phosphate dehydrogenase cytosolic	F:NADP binding; F:oxidoreductase activity; F:NAD binding; P:oxidation-reduction process; P:glucose metabolic process; F:oxidoreductase activity, acting on the aldehyde or oxo group of donors, NAD or NADP as acceptor
ZLOC_7074	chr4H	32882574	32883256	predicted protein	P:centromere complex assembly; C:kinetochore; P:phosphatidylinositol biosynthetic process
MLOC_37834	chr4H	33074461	33080016	U3 small nucleolar RNA-associated 4 homolog	C:catalytic step 2 spliceosome; P:mRNA splicing, via spliceosome
ZLOC_7075	chr4H	33071683	33079997	U3 small nucleolar RNA-associated 4-like isoform X1	C:catalytic step 2 spliceosome; P:mRNA splicing, via spliceosome
ZLOC_7076	chr4H	33223441	33223757	predicted protein	C:integral component of membrane
ZLOC_7077	chr4H	33405990	33406505	eukaryotic translation initiation factor 3 subunit G-like	F:nucleotide binding; F:translation initiation factor activity; P:formation of translation preinitiation complex; C:eukaryotic 43S preinitiation complex; C:eukaryotic 48S preinitiation complex; P:regulation of translational initiation; C:eukaryotic translation initiation factor 3 complex
ZLOC_7078	chr4H	33407306	33408057	eukaryotic translation initiation factor 3 subunit G-like	F:nucleotide binding; F:translation initiation factor activity; P:formation of translation preinitiation complex; C:eukaryotic 43S preinitiation complex; C:eukaryotic 48S preinitiation complex; P:regulation of translational initiation; C:eukaryotic translation initiation factor 3 complex
MLOC_50878	chr4H	33416542	33418175	pentatricopeptide repeat-containing At3g28640
MLOC_4582	chr4H	33419946	33422640	E3 ubiquitin- ligase MIEL1	C:nucleus; F:ubiquitin-protein transferase activity; F:zinc ion binding; C:cytoplasm; P:positive regulation of transcription factor catabolic process; F:transcription factor binding; P:negative regulation of defense response to bacterium; P:protein ubiquitination
ZLOC_7079	chr4H	33542039	33545988	glycine-rich cell wall structural -like	F:nucleic acid binding; C:cytosol
MLOC_70430	chr4H	33886288	33889203	GEM 1	P:ATP synthesis coupled proton transport; F:proton-transporting ATP synthase activity, rotational mechanism	EC:3.6.1.3; EC:3.6.1.15	Adenosinetriphosphatase; Nucleoside-triphosphate phosphatase
ZLOC_7080	chr4H	33987629	33992129	rRNA methyltransferase	P:embryo development ending in seed dormancy; P:positive regulation of transcription, DNA-templated; P:tRNA metabolic process; P:transcription from plastid promoter; P:defense response to virus; F:methyltransferase activity; P:chloroplast organization; C:plastid; P:production of ta-siRNAs involved in RNA interference; P:iron-sulfur cluster assembly; P:methylation
MLOC_63742	chr4H	33990929	33992129	---NA---
ZLOC_7081	chr4H	33995494	33999315	endoglucanase 10	C:integral component of membrane; P:cell wall organization; P:cellulose catabolic process; F:cellulase activity	EC:3.2.1.4	Cellulase
MLOC_63741	chr4H	33995494	33997139	Endoglucanase 10	C:integral component of membrane; P:cell wall organization; P:cellulose catabolic process; F:cellulase activity	EC:3.2.1.4	Cellulase
ZLOC_7082	chr4H	33999669	34000115	pentatricopeptide repeat-containing At1g77405
ZLOC_7083	chr4H	34000729	34001183	pentatricopeptide repeat-containing At1g77405
MLOC_11828	chr4H	34694311	34696441	Sorghum bicolor targeted either to mitochondria or chloroplast s T50848	C:integral component of membrane; C:plastid
MLOC_61341	chr4H	34748624	34757621	E3 ubiquitin- ligase HOS1 isoform X1	P:protein deubiquitination; P:seed dormancy process; P:photomorphogenesis; P:embryo development ending in seed dormancy; P:sugar mediated signaling pathway; P:cell-cell signaling; P:nuclear pore complex assembly; P:seed germination; P:meristem structural organization; P:post-translational protein modification; P:methylation-dependent chromatin silencing; F:ubiquitin-protein transferase activity; …
MLOC_75234	chr4H	34816801	34821380	CBS domain-containing mitochondrial	C:mitochondrion; P:cell redox homeostasis; F:cobalt ion binding
MLOC_11727	chr4H	34967386	34973039	Magnesium-dependent phosphatase 1	F:phosphatase activity; P:dephosphorylation	EC:3.1.3.41	4-nitrophenylphosphatase
MLOC_19100	chr4H	34973166	34978028	Cyclin-H1-1	C:nucleus; P:response to abiotic stimulus; P:positive regulation of cyclin-dependent protein serine/threonine kinase activity; F:cyclin-dependent protein serine/threonine kinase regulator activity; P:positive regulation of phosphorylation of RNA polymerase II C-terminal domain; C:cyclin-dependent protein kinase holoenzyme complex; P:single-organism cellular process; P:positive regulation of trans…
ZLOC_7084	chr4H	34981079	34983497	hypothetical protein F775_14586	C:integral component of membrane
MLOC_17849	chr4H	34993933	34996616	phosphatase inhibitor 2	F:protein phosphatase inhibitor activity; C:protein phosphatase type 1 complex; P:negative regulation of catalytic activity; P:regulation of phosphoprotein phosphatase activity; P:regulation of signal transduction
ZLOC_7085	chr4H	34999443	35000297	clathrin assembly At2g01600	P:clathrin coat assembly; C:integral component of membrane; F:clathrin binding; C:clathrin-coated vesicle; F:1-phosphatidylinositol binding
MLOC_17847	chr4H	35049643	35055622	nuclear poly(A) polymerase 1-like	C:nucleus; P:petal formation; F:RNA binding; P:negative regulation of cell proliferation; P:leaf development; C:mitochondrion; C:integral component of membrane; F:polynucleotide adenylyltransferase activity; P:negative regulation of innate immune response; P:mRNA polyadenylation	EC:2.7.7.19	Polynucleotide adenylyltransferase
ZLOC_7086	chr4H	35062190	35062579	retrotransposon Ty1-copia subclass	F:nucleic acid binding; F:zinc ion binding; C:mitochondrion; P:DNA integration
ZLOC_7087	chr4H	35085655	35086195	transposon unclassified	F:nucleic acid binding; F:zinc ion binding; C:mitochondrion; P:DNA integration
MLOC_54306	chr4H	35129175	35133680	pentatricopeptide repeat-containing chloroplastic	P:regulation of meristem growth; P:ncRNA metabolic process; P:protein autophosphorylation; P:plant-type cell wall organization; P:phosphatidylglycerol biosynthetic process; C:plastid; F:nucleic acid binding; P:maltose metabolic process; P:chloroplast relocation; P:starch biosynthetic process; C:mitochondrion; P:thylakoid membrane organization; P:isopentenyl diphosphate biosynthetic process, methy…
MLOC_80559	chr4H	35411623	35415799	Kinase	F:ATP binding; F:inositol 3-kinase activity; P:myo-inositol hexakisphosphate biosynthetic process; P:phosphorylation	EC:2.7.1.64	Inositol 3-kinase
MLOC_45778	chr4H	35526706	35530232	telomerase Cajal body 1	P:nuclear-transcribed mRNA catabolic process, nonsense-mediated decay; C:mitochondrion; F:protein serine/threonine kinase activity; P:protein phosphorylation	EC:2.7.11	Transferring phosphorus-containing groups
MLOC_12820	chr4H	35577363	35590835	vacuolar sorting-associated 51 homolog	C:plastid
MLOC_12819	chr4H	35590992	35594376	PREDICTED: uncharacterized protein LOC100835581	C:cytosol
ZLOC_7088	chr4H	35595080	35597922	telomerase Cajal body 1	P:nuclear-transcribed mRNA catabolic process, nonsense-mediated decay; C:mitochondrion; F:protein serine/threonine kinase activity; P:protein phosphorylation	EC:2.7.11	Transferring phosphorus-containing groups
ZLOC_7089	chr4H	35775254	35775716	pentatricopeptide repeat-containing At5g08510 isoform X1	C:mitochondrion
MLOC_59370	chr4H	35830276	35836422	Serine mitochondrial	C:chloroplast stroma; F:pyridoxal phosphate binding; C:cytosolic ribosome; C:chloroplast thylakoid; P:L-serine metabolic process; P:photorespiration; F:methyltransferase activity; P:salicylic acid biosynthetic process; F:poly(U) RNA binding; P:response to light stimulus; P:response to cold; C:stromule; C:apoplast; P:glycine decarboxylation via glycine cleavage system; P:photosynthesis, light reac…	EC:2.1.2.1	Glycine hydroxymethyltransferase
ZLOC_7090	chr4H	35844289	35844938	serine threonine- kinase SMG1-like	P:DNA repair; F:pyridoxal phosphate binding; P:L-serine metabolic process; F:glycine hydroxymethyltransferase activity; F:methyltransferase activity; F:protein serine/threonine kinase activity; P:protein phosphorylation; P:glycine metabolic process; C:nucleus; F:ATP binding; P:nuclear-transcribed mRNA catabolic process, nonsense-mediated decay; P:tetrahydrofolate interconversion; P:methylation	EC:2.7.11; EC:2.1.2.1	Transferring phosphorus-containing groups; Glycine hydroxymethyltransferase
ZLOC_7091	chr4H	35852047	35853176	serine threonine- kinase SMG1-like	P:DNA repair; F:pyridoxal phosphate binding; P:L-serine metabolic process; F:glycine hydroxymethyltransferase activity; F:methyltransferase activity; F:protein serine/threonine kinase activity; P:protein phosphorylation; P:glycine metabolic process; C:nucleus; F:ATP binding; P:nuclear-transcribed mRNA catabolic process, nonsense-mediated decay; P:tetrahydrofolate interconversion; P:methylation	EC:2.7.11; EC:2.1.2.1	Transferring phosphorus-containing groups; Glycine hydroxymethyltransferase
ZLOC_7092	chr4H	35930364	35930663	Retrovirus-related Pol poly from transposon TNT 1-	P:regulation of meristem growth; F:zinc ion binding; F:ATPase activity, coupled to transmembrane movement of substances; F:racemase and epimerase activity, acting on carbohydrates and derivatives; P:transmembrane transport; P:DNA recombination; P:DNA integration; P:RNA-dependent DNA biosynthetic process; F:protein kinase activity; P:protein phosphorylation; P:single-organism metabolic process; C:…	EC:3.6.1.3; EC:2.7.7.49; EC:3.6.1.15	Adenosinetriphosphatase; RNA-directed DNA polymerase; Nucleoside-triphosphate phosphatase
ZLOC_7093	chr4H	36036292	36039888	hypothetical protein TRIUR3_33132
MLOC_77258	chr4H	36238755	36241830	WRKY transcription factor 39	F:transcription factor activity, sequence-specific DNA binding; C:membrane; P:regulation of transcription, DNA-templated; F:sequence-specific DNA binding
MLOC_11855	chr4H	36255069	36263726	predicted protein	F:ATP binding; P:phosphorylation; F:kinase activity
MLOC_64332	chr4H	36292071	36300538	flowering locus K homology domain	F:RNA binding
MLOC_72191	chr4H	36550031	36554263	iron-sulfur NUBPL	C:mitochondrion
MLOC_72699	chr4H	36699583	36704910	calcineurin B 3	F:calcium ion binding; C:vacuole; C:aleurone grain membrane
MLOC_63976	chr4H	36734766	36743907	DETOXIFICATION 33	P:drug transmembrane transport; F:antiporter activity; C:integral component of membrane; F:drug transmembrane transporter activity
MLOC_37534	chr4H	36747248	36753016	DA1-related 1-like	F:zinc ion binding; C:mitochondrion
MLOC_35254	chr4H	36768083	36769485	auxin-repressed kDa
MLOC_10904	chr4H	36974145	36974911	mitochondrial import receptor subunit TOM6 homolog	C:mitochondrion; C:integral component of membrane
MLOC_8240	chr4H	36990170	36996470	probable E3 ubiquitin- ligase ARI1	F:zinc ion binding; F:ubiquitin conjugating enzyme binding; F:ubiquitin protein ligase activity; C:ubiquitin ligase complex; C:cytoplasm; P:protein polyubiquitination; P:positive regulation of proteasomal ubiquitin-dependent protein catabolic process; F:ligase activity; P:protein ubiquitination involved in ubiquitin-dependent protein catabolic process
ZLOC_7094	chr4H	37251367	37255292	probable U3 small nucleolar RNA-associated 7	C:small-subunit processome; P:maturation of SSU-rRNA from tricistronic rRNA transcript (SSU-rRNA, 5.8S rRNA, LSU-rRNA); C:integral component of membrane; C:nucleolus; C:90S preribosome
MLOC_77089	chr4H	37255703	37257577	probable U3 small nucleolar RNA-associated 7	C:small-subunit processome; P:maturation of SSU-rRNA from tricistronic rRNA transcript (SSU-rRNA, 5.8S rRNA, LSU-rRNA); C:integral component of membrane; C:nucleolus; C:90S preribosome
ZLOC_7095	chr4H	37584242	37584791	probable U3 small nucleolar RNA-associated 7	C:small-subunit processome; P:maturation of SSU-rRNA from tricistronic rRNA transcript (SSU-rRNA, 5.8S rRNA, LSU-rRNA); C:integral component of membrane; C:nucleolus; C:90S preribosome
MLOC_18444	chr4H	37645173	37650961	Dihydrolipoyllysine-residue succinyltransferase component of 2-oxoglutarate dehydrogenase complex mitochondrial	F:dihydrolipoyllysine-residue succinyltransferase activity; C:oxoglutarate dehydrogenase complex; C:mitochondrion; C:integral component of membrane; P:tricarboxylic acid cycle	EC:2.3.1.61	Dihydrolipoyllysine-residue succinyltransferase
MLOC_52622	chr4H	37741207	37744932	RNA polymerase III subunit C4	F:RNA polymerase III activity; C:DNA-directed RNA polymerase III complex	EC:2.7.7.6	DNA-directed RNA polymerase
MLOC_60778	chr4H	37787387	37791072	probable E3 ubiquitin- ligase ARI1	F:zinc ion binding; F:ubiquitin conjugating enzyme binding; F:ubiquitin protein ligase activity; C:ubiquitin ligase complex; C:cytoplasm; P:protein polyubiquitination; P:positive regulation of proteasomal ubiquitin-dependent protein catabolic process; F:ligase activity; P:protein ubiquitination involved in ubiquitin-dependent protein catabolic process
MLOC_65071	chr4H	38101535	38114580	exocyst complex component SEC3A-like	F:phosphatidylinositol-4,5-bisphosphate binding; P:Golgi to plasma membrane transport; F:GTP-Rho binding; P:exocytosis; C:plasma membrane; C:exocyst; P:exocyst localization
ZLOC_7096	chr4H	38114111	38114623	exocyst complex component SEC3A-like	F:phosphatidylinositol-4,5-bisphosphate binding; P:Golgi to plasma membrane transport; F:GTP-Rho binding; P:exocytosis; C:plasma membrane; C:exocyst; P:exocyst localization
ZLOC_7097	chr4H	38301882	38302259	zinc finger MYM-type 1-like	F:DNA binding; C:cytoplasm; F:protein dimerization activity; C:nucleoplasm; F:RNA polymerase II transcription factor activity, sequence-specific DNA binding; P:regulation of transcription from RNA polymerase II promoter
ZLOC_7098	chr4H	38384136	38384944	vegetative incompatibility HET-E-1	C:integral component of membrane
MLOC_75356	chr4H	38447075	38447476	myosin heavy chain kinase B-like
ZLOC_7099	chr4H	38453212	38453747	nucleotide binding
MLOC_80071	chr4H	38525986	38526680	vegetative incompatibility HET-E-1
ZLOC_7106	chr4H	41508305	41511008	Heat shock 70 kDa mitochondrial	F:ATP binding; F:unfolded protein binding; P:protein folding
ZLOC_7107	chr4H	41533478	41535394	Bifunctional dihydroflavonol 4-reductase flavanone 4-reductase	F:coenzyme binding; F:catalytic activity
MLOC_64280	chr4H	41667072	41671455	probable inactive leucine-rich repeat receptor kinase At3g03770 isoform X1	F:ATP binding; C:integral component of membrane; F:protein kinase activity; P:protein phosphorylation
MLOC_64281	chr4H	41671752	41676512	WD repeat-containing 82-B	P:photoperiodism, flowering; C:Cul4-RING E3 ubiquitin ligase complex
ZLOC_7108	chr4H	41689973	41690493	predicted protein
ZLOC_7109	chr4H	41700857	41701446	unnamed protein product	F:binding
MLOC_56219	chr4H	41708741	41711106	predicted protein	C:mitochondrion; F:ADP binding
MLOC_68180	chr4H	41743551	41747417	Thioredoxin chloroplastic	C:nucleoid; P:negative regulation of plant-type hypersensitive response; F:protein disulfide oxidoreductase activity; P:glycerol ether metabolic process; P:tRNA metabolic process; P:transcription from plastid promoter; P:cell redox homeostasis; P:protein folding; P:defense response; P:sulfate assimilation; P:chloroplast organization; C:thylakoid; C:chloroplast; P:cell death; P:positive regulation…	EC:1.8.1.8	Protein-disulfide reductase
ZLOC_7110	chr4H	41784074	41784914	HKT1 2 transporter	F:transcription factor activity, sequence-specific DNA binding; P:regulation of transcription, DNA-templated; F:sequence-specific DNA binding
MLOC_78248	chr4H	43072567	43074563	Adenine guanine permease AZG2	C:integral component of membrane; P:purine nucleobase transmembrane transport; F:purine nucleobase transmembrane transporter activity; P:guanine transport; P:adenine transport
MLOC_18068	chr4H	43274270	43277382	mitochondrial import receptor subunit TOM5 homolog	C:mitochondrion; C:plastid
MLOC_38371	chr4H	46819403	46826566	BTB POZ domain-containing NPY4-like	P:positive gravitropism
MLOC_51405	chr4H	47025096	47026310	zinc finger 1-like	C:nucleus; F:transcription factor activity, sequence-specific DNA binding; F:metal ion binding; F:transcription regulatory region DNA binding; F:sequence-specific DNA binding
MLOC_53538	chr4H	49518399	49520638	Transcription termination factor mitochondrial	F:RNA binding; P:RNA splicing, via endonucleolytic cleavage and ligation; C:mitochondrion; F:double-stranded DNA binding; P:regulation of transcription, DNA-templated
MLOC_18785	chr4H	49632318	49633792	gibberellin 20 oxidase 2	F:dioxygenase activity; F:iron ion binding; P:oxidation-reduction process
ZLOC_7130	chr4H	49633259	49633881	gibberellin 20 oxidase 2	F:dioxygenase activity; F:iron ion binding; P:oxidation-reduction process
ZLOC_7131	chr4H	49758316	49758704	hypothetical protein TRIUR3_33989	C:integral component of membrane
MLOC_15720	chr4H	50353727	50359030	Diphthamide biosynthesis 2	P:peptidyl-diphthamide biosynthetic process from peptidyl-histidine
ZLOC_7195	chr4H	76482491	76482806	ATP-dependent DNA helicase Q5	F:nucleic acid binding; F:ATP binding; P:DNA geometric change; F:DNA helicase activity; F:zinc ion binding; P:DNA integration	EC:3.6.1.15	Nucleoside-triphosphate phosphatase
MLOC_61270	chr4H	76671060	76673476	NAC domain-containing 71	C:nucleus; F:DNA binding; F:aspartic-type endopeptidase activity; P:transcription, DNA-templated; P:protein catabolic process; P:proteolysis; P:regulation of transcription, DNA-templated	EC:3.4.23	Acting on peptide bonds (peptidases)
MLOC_73409	chr4H	80344324	80348522	Proline-rich receptor kinase PERK13	F:ATP binding; F:protein serine/threonine kinase activity; P:protein phosphorylation; P:response to stress	EC:2.7.11	Transferring phosphorus-containing groups
ZLOC_7201	chr4H	80351575	80355918	hypothetical protein BRADI_5g18643, partial	F:nucleic acid binding; F:protein dimerization activity
MLOC_51660	chr4H	97768381	97769631	predicted protein, partial
ZLOC_7238	chr4H	97836863	97837545	predicted protein
MLOC_13078	chr4H	97874134	97879544	tubby-like F-box 14	C:cilium; F:phosphatidylinositol binding; P:protein localization to cilium
MLOC_59247	chr4H	99305599	99311999	autophagy-related 13b	P:autophagy; C:ATG1/ULK1 kinase complex
ZLOC_7240	chr4H	99763372	99769035	downstream neighbor of Son isoform X1	C:plastid
ZLOC_7241	chr4H	99795926	99808619	predicted protein	F:rRNA N-glycosylase activity; P:defense response; P:negative regulation of translation; F:hydrolase activity
MLOC_23866	chr4H	99825538	99826343	60 kDa jasmonate-induced -like	P:metabolic process; F:rRNA N-glycosylase activity; P:defense response; P:negative regulation of translation; F:hydrolase activity; F:hydrolase activity, acting on glycosyl bonds
ZLOC_7242	chr4H	101213636	101214051	predicted protein	F:ATP binding; F:protein kinase activity; P:protein phosphorylation
MLOC_7785	chr4H	101397206	101401042	F-box LRR-repeat
MLOC_5099	chr4H	102754819	102769527	phox domain-containing expressed	C:integral component of membrane; F:phosphatidylinositol binding
MLOC_62596	chr4H	106015717	106019222	two-component response regulator-like APRR3	P:phosphorelay signal transduction system; C:intracellular
ZLOC_7262	chr4H	106043066	106044101	two-component response regulator-like APRR3	P:phosphorelay signal transduction system; C:intracellular
MLOC_53459	chr4H	107301592	107306734	MAGE 2	C:integral component of membrane; C:plastid
MLOC_81484	chr4H	107792055	107794816	pentatricopeptide repeat-containing mitochondrial	F:zinc ion binding; C:mitochondrion; C:plastid
ZLOC_7269	chr4H	107796048	107801341	cyclin-T1-3-like isoform X2	P:cell division; C:nucleus; F:protein kinase binding; P:positive regulation of cyclin-dependent protein serine/threonine kinase activity; F:cyclin-dependent protein serine/threonine kinase regulator activity; P:positive regulation of phosphorylation of RNA polymerase II C-terminal domain; C:cyclin-dependent protein kinase holoenzyme complex; C:integral component of membrane; P:positive regulation…
MLOC_70967	chr4H	107904008	107906939	UDP-glucose 6-dehydrogenase 2	F:NAD binding; F:UDP-glucose 6-dehydrogenase activity; P:oxidation-reduction process	EC:1.1.1.22	UDP-glucose 6-dehydrogenase
ZLOC_7270	chr4H	108416309	108418220	predicted protein
ZLOC_7271	chr4H	109784234	109791895	HVA22 g isoform X1	C:integral component of membrane
MLOC_72932	chr4H	109789047	109791918	HVA22 g isoform X2	C:integral component of membrane
ZLOC_7274	chr4H	114181051	114181565	sphingoid long-chain bases kinase 1-like	P:phosphorylation; F:kinase activity
ZLOC_7275	chr4H	114182715	114185068	FAF- chloroplastic
MLOC_64799	chr4H	114185539	114190699	Rho GTPase-activating gacA	P:signal transduction; C:plastid
ZLOC_7285	chr4H	117504204	117505035	aminopeptidase M1-B	F:zinc ion binding; P:peptide catabolic process; P:proteolysis; F:metalloaminopeptidase activity; C:endoplasmic reticulum; F:peptide binding; C:organelle membrane; C:plasma membrane	EC:3.4.11	Acting on peptide bonds (peptidases)
MLOC_64966	chr4H	117760220	117761921	Peroxidase 4	F:peroxidase activity; P:response to oxidative stress; F:metal ion binding; P:cellular oxidant detoxification; P:oxidation-reduction process; C:extracellular region; F:heme binding; P:hydrogen peroxide catabolic process	EC:1.11.1.7	Peroxidase
ZLOC_7286	chr4H	117955055	117959025	predicted protein
ZLOC_7287	chr4H	118057931	118058233	exocyst complex component EXO70A1	P:exocytosis; C:exocyst
MLOC_64003	chr4H	118976005	118985910	stress response nst1-like	C:mitochondrion; C:integral component of membrane
MLOC_11502	chr4H	119208651	119217068	stress response nst1-like	C:mitochondrion; C:integral component of membrane
MLOC_36951	chr4H	119457538	119460562	predicted protein
ZLOC_7292	chr4H	120292442	120301068	nucleotidyltransferase family expressed	F:hydrolase activity, acting on ester bonds; F:nucleotidyltransferase activity; C:integral component of membrane
MLOC_36725	chr4H	120792681	120798511	MACPF domain-containing CAD1-like
ZLOC_7293	chr4H	120898902	120899225	RNA polymerase beta subunit (chloroplast)	F:DNA binding; C:chloroplast; F:DNA-directed 5'-3' RNA polymerase activity; F:structural constituent of ribosome; P:transcription, DNA-templated; C:small ribosomal subunit; P:translation	EC:2.7.7.6	DNA-directed RNA polymerase
MLOC_18257	chr4H	121711502	121713923	RING-H2 finger ATL74-like	F:zinc ion binding; C:integral component of membrane
ZLOC_7294	chr4H	121997622	121998003	Elongation factor P	F:translation elongation factor activity; P:translational elongation; C:plastid
ZLOC_7296	chr4H	122384735	122390651	disease resistance RGA4	P:protein metabolic process; F:oxidoreductase activity, acting on paired donors, with incorporation or reduction of molecular oxygen; F:purine ribonucleoside binding; F:anion binding; P:response to abiotic stimulus; F:iron ion binding; P:response to metal ion; P:phosphorylation; P:transcription, DNA-templated; P:organelle organization; C:intracellular organelle part; F:monooxygenase activity; P:t…
MLOC_76600	chr4H	122387638	122393229	vacuolar-sorting receptor 1-like	F:calcium ion binding; C:integral component of membrane; C:plastid
ZLOC_7297	chr4H	122625243	122625600	retrotransposon Ty1-copia subclass	F:DNA binding; F:ATP binding; F:zinc ion binding; F:calcium ion binding; P:DNA recombination; P:DNA integration; F:protein kinase activity; P:protein phosphorylation; F:polysaccharide binding
MLOC_11714	chr4H	122700815	122705318	GPI transamidase component PIG-T	F:GPI-anchor transamidase activity; P:attachment of GPI anchor to protein; C:GPI-anchor transamidase complex; P:D-xylose metabolic process
MLOC_34522	chr4H	122898520	122901910	WRKY DNA binding domain containing expressed	F:transcription factor activity, sequence-specific DNA binding; P:regulation of transcription, DNA-templated; F:sequence-specific DNA binding; C:plastid
MLOC_7610	chr4H	129213051	129214335	40S ribosomal S16	P:maturation of SSU-rRNA from tricistronic rRNA transcript (SSU-rRNA, 5.8S rRNA, LSU-rRNA); F:structural constituent of ribosome; C:cytosolic small ribosomal subunit; P:translation
ZLOC_7311	chr4H	129388533	129391237	uncharacterized LOC100285741	F:nucleic acid binding
MLOC_72039	chr4H	129391978	129394049	FHA domain containing expressed	C:chloroplast stroma; P:maltose metabolic process; P:starch biosynthetic process; P:photosystem II assembly; P:positive regulation of catalytic activity; C:chloroplast thylakoid membrane
MLOC_10145	chr4H	132859471	132863455	bis(5 -adenosyl)-triphosphatase	P:metabolic process; F:adenosine 5'-monophosphoramidase activity; C:cytosol; F:adenylylsulfatase activity	EC:3.6.2.1	Adenylylsulfatase
MLOC_64193	chr4H	133209828	133210686	kinase superfamily	F:ATP binding; F:protein serine/threonine kinase activity; P:protein phosphorylation; C:plasma membrane	EC:2.7.11	Transferring phosphorus-containing groups
MLOC_61314	chr4H	133532068	133539527	ethanolamine-phosphate cytidylyltransferase-like	F:nucleotidyltransferase activity; C:integral component of membrane; P:biosynthetic process
ZLOC_7319	chr4H	133540612	133541365	nuclease HARBI1 isoform X1	F:hydrolase activity, acting on ester bonds; C:mitochondrion; C:ribosome
ZLOC_7320	chr4H	133542743	133543239	glutathione S-transferase T3-like	F:DNA binding; C:cytoplasm; P:glutathione metabolic process; F:glutathione transferase activity; C:ribosome
ZLOC_7321	chr4H	135084936	135085502	GRAS family transcription factor containing expressed	C:nucleus; F:transcription factor activity, sequence-specific DNA binding; P:bundle sheath cell fate specification; P:transcription, DNA-templated; P:leaf development; P:regulation of transcription, DNA-templated; P:asymmetric cell division; F:sequence-specific DNA binding; P:gravitropism; P:radial pattern formation; C:plastid; P:maintenance of protein location in nucleus
ZLOC_7322	chr4H	135221293	135222938	GRAS family transcription factor containing expressed	C:nucleus; F:transcription factor activity, sequence-specific DNA binding; P:bundle sheath cell fate specification; P:transcription, DNA-templated; P:leaf development; P:regulation of transcription, DNA-templated; P:asymmetric cell division; F:sequence-specific DNA binding; P:gravitropism; P:radial pattern formation; C:plastid; P:maintenance of protein location in nucleus
MLOC_56864	chr4H	137637657	137640048	THO complex subunit 4-A	F:nucleotide binding; F:nucleic acid binding
MLOC_57859	chr4H	137809529	137815246	Ribonuclease P subunit p30	P:RNA phosphodiester bond hydrolysis, endonucleolytic; F:ribonuclease P activity; F:RNA binding; P:regulation of flower development; P:tRNA processing; C:mitochondrion; P:spermidine biosynthetic process; P:embryo sac development; P:response to light stimulus; C:nucleolar ribonuclease P complex; P:pollen tube development	EC:3.1.30; EC:3.1.26; EC:3.1.26.5	Acting on ester bonds; Acting on ester bonds; Ribonuclease P
ZLOC_7325	chr4H	138398894	138402176	pentatricopeptide repeat-containing chloroplastic	C:chloroplast; P:embryo development ending in seed dormancy; P:pollen development; P:embryo sac development; F:rRNA binding; P:pollen tube development
MLOC_53218	chr4H	138403409	138408016	probable receptor kinase At5g18500	F:ATP binding; C:integral component of membrane; F:protein serine/threonine kinase activity; P:protein phosphorylation	EC:2.7.11	Transferring phosphorus-containing groups
ZLOC_7326	chr4H	138561742	138564221	G8 domain-containing DDB_G0286311-like
MLOC_58898	chr4H	138564521	138568404	chloroplastic	C:chloroplast outer membrane; P:chloroplast organization
MLOC_66182	chr4H	138900333	138906634	nuclear pore complex NUP98A	F:RNA binding; P:RNA export from nucleus; P:telomere tethering at nuclear periphery; P:protein import into nucleus; F:structural constituent of nuclear pore; P:posttranscriptional tethering of RNA polymerase II gene DNA at nuclear periphery; F:nucleocytoplasmic transporter activity; C:plastid; C:nuclear pore cytoplasmic filaments; F:nuclear localization sequence binding
MLOC_62624	chr4H	139503128	139506736	predicted protein, partial	F:O-acyltransferase activity; P:lipid metabolic process
MLOC_17525	chr4H	139664516	139667023	aquaporin SIP1-1-like	C:integral component of plasma membrane; P:water transport; F:glycerol channel activity; P:cellular water homeostasis; P:glycerol transport; P:ion transmembrane transport; F:water channel activity
MLOC_67537	chr4H	139667834	139672571	probable staphylococcal-like nuclease CAN2	F:ATP binding; P:tRNA aminoacylation for protein translation; P:nucleic acid phosphodiester bond hydrolysis; F:aminoacyl-tRNA ligase activity; F:metal ion binding; F:endonuclease activity; C:plasma membrane
MLOC_63814	chr4H	146361339	146363124	cytochrome P450 94C1-like	F:iron ion binding; F:oxidoreductase activity, acting on paired donors, with incorporation or reduction of molecular oxygen; C:integral component of membrane; P:oxidation-reduction process; F:monooxygenase activity; F:heme binding
ZLOC_7353	chr4H	151338214	151343180	ABC transporter A family member 7-like	F:nucleotide binding; P:lipid transport; F:ATPase activity, coupled to transmembrane movement of substances; C:intracellular membrane-bounded organelle; C:membrane	EC:3.6.1.3; EC:3.6.1.15	Adenosinetriphosphatase; Nucleoside-triphosphate phosphatase
ZLOC_7354	chr4H	151624252	151626841	heavy metal-associated domain containing expressed	P:cellular transition metal ion homeostasis; F:transition metal ion binding; C:cytoplasm; C:integral component of membrane; P:metal ion transport
MLOC_36940	chr4H	155245356	155250835	Heterogeneous nuclear ribonucleo Q	F:nucleotide binding; F:transcription factor activity, sequence-specific DNA binding; C:intracellular ribonucleoprotein complex; C:Cajal body; C:integral component of membrane; C:viral nucleocapsid; P:regulation of transcription, DNA-templated; F:sequence-specific DNA binding; P:spliceosomal complex assembly
MLOC_14629	chr4H	155250524	155253656	50S ribosomal L24	F:structural constituent of ribosome; C:mitochondrion; C:ribosome; P:translation
ZLOC_7360	chr4H	155307645	155308489	---NA---
MLOC_4964	chr4H	160012527	160014126	predicted protein	C:integral component of membrane
MLOC_73489	chr4H	160021088	160023851	L-aminoadipate-semialdehyde dehydrogenase-phosphopantetheinyl transferase-like isoform X1	F:magnesium ion binding; P:lysine biosynthetic process via aminoadipic acid; F:holo-[acyl-carrier-protein] synthase activity	EC:2.7.8.7	Holo-[acyl-carrier-protein] synthase
MLOC_28913	chr4H	160109127	160111196	unnamed protein product	P:cell proliferation; P:cytokinesis by cell plate formation; P:DNA endoreduplication; P:kinetochore assembly; P:regulation of DNA replication; C:kinetochore; P:chromatin silencing; C:nucleus; P:spindle assembly; P:DNA methylation; P:nuclear division; P:histone phosphorylation; F:centromeric DNA binding; P:regulation of G2/M transition of mitotic cell cycle; P:histone H3-K9 methylation
MLOC_18741	chr4H	166352869	166359983	c-4 methylsterol oxidase	F:iron ion binding; F:oxidoreductase activity; C:integral component of membrane; P:oxidation-reduction process; P:fatty acid biosynthetic process
ZLOC_7373	chr4H	166359994	166361083	tropinone reductase homolog At5g06060-like	F:oxidoreductase activity; P:oxidation-reduction process
MLOC_7746	chr4H	171980032	171982092	scarecrow 9 isoform X1	C:nucleus; F:transcription factor activity, sequence-specific DNA binding; P:transcription, DNA-templated; P:regulation of transcription, DNA-templated; F:sequence-specific DNA binding
ZLOC_7396	chr4H	173593449	173597553	Hexokinase-6	P:glycolytic process; F:glucokinase activity; P:carbohydrate phosphorylation; F:fructokinase activity; C:chloroplast outer membrane; F:glucose binding; F:ATP binding; P:response to glucose; P:glucose 6-phosphate metabolic process; P:cellular glucose homeostasis; C:mitochondrion; C:integral component of membrane; C:cytosol; F:mannokinase activity	EC:2.7.1.7; EC:2.7.1.4; EC:2.7.1.2; EC:2.7.1.1	Mannokinase; Fructokinase; Glucokinase; Hexokinase
MLOC_13523	chr4H	173662142	173663777	hypothetical protein F775_52296	C:membrane; C:integral component of membrane
MLOC_67016	chr4H	173880241	173882923	vacuolar sorting-associated 2 homolog 1	C:ESCRT III complex; P:protein transport; P:response to high light intensity; P:intralumenal vesicle formation; P:vacuolar transport; C:multivesicular body; P:response to hydrogen peroxide; P:response to chitin
ZLOC_7401	chr4H	177030636	177031889	G-type lectin S-receptor-like serine threonine- kinase RKS1	F:ATP binding; C:plasmodesma; P:recognition of pollen; C:integral component of membrane; F:protein serine/threonine kinase activity; P:protein phosphorylation; P:defense response; C:plasma membrane	EC:2.7.11	Transferring phosphorus-containing groups
ZLOC_7402	chr4H	177111340	177112604	predicted protein
ZLOC_7417	chr4H	184557643	184560770	transposon En Spm sub-class
ZLOC_7418	chr4H	184611890	184614759	probable xyloglucan glycosyltransferase 1	F:transferase activity, transferring glycosyl groups; C:integral component of membrane; C:Golgi membrane; P:cell wall organization
ZLOC_7419	chr4H	184714857	184717635	---NA---
MLOC_27322	chr4H	208779266	208786107	hypothetical protein F775_03086
ZLOC_7465	chr4H	210881589	210882781	protease Do-like 7 isoform X2	P:proteolysis; F:serine-type endopeptidase activity	EC:3.4.21	Acting on peptide bonds (peptidases)
ZLOC_7466	chr4H	210882474	210884032	protease Do-like 7 isoform X2	P:proteolysis; F:serine-type endopeptidase activity; F:peptidase activity
MLOC_15055	chr4H	211094455	211107892	Ribonucleases P MRP subunit POP1	P:RNA phosphodiester bond hydrolysis, endonucleolytic; F:ribonuclease P activity; C:ribonuclease MRP complex; F:ribonuclease MRP activity; C:mitochondrion; P:tRNA 5'-leader removal; C:nucleolar ribonuclease P complex	EC:3.1.30; EC:3.1.26; EC:3.1.26.5	Acting on ester bonds; Acting on ester bonds; Ribonuclease P
ZLOC_7467	chr4H	211107907	211109139	Ribonucleases P MRP subunit POP1	P:RNA phosphodiester bond hydrolysis, endonucleolytic; F:ribonuclease P activity; C:ribonuclease MRP complex; F:ribonuclease MRP activity; C:mitochondrion; P:rRNA processing; P:tRNA 5'-leader removal; C:nucleolar ribonuclease P complex	EC:3.1.30; EC:3.1.26; EC:3.1.26.5	Acting on ester bonds; Acting on ester bonds; Ribonuclease P
ZLOC_7468	chr4H	211111931	211112474	predicted protein
ZLOC_7469	chr4H	211183656	211183986	hypothetical protein VN21_15085, partial
ZLOC_7470	chr4H	211190465	211191213	senescence-associated
ZLOC_7475	chr4H	215278768	215279099	hypothetical protein F775_06718
ZLOC_7483	chr4H	221536628	221541377	AP-3 complex subunit mu-1	P:vesicle-mediated transport; C:integral component of membrane; C:clathrin adaptor complex; P:gravitropism; P:protein targeting to vacuole
ZLOC_7484	chr4H	221938927	221939365	hypothetical protein F775_20017	F:DNA binding; C:nucleus; P:transcription, DNA-templated; P:regulation of transcription, DNA-templated
ZLOC_7485	chr4H	221939666	221940840	predicted protein	F:DNA binding; C:nucleus; P:transcription, DNA-templated; P:regulation of transcription, DNA-templated
ZLOC_7486	chr4H	221942139	221942610	PREDICTED: uncharacterized protein LOC103626856
ZLOC_7487	chr4H	221943073	221943852	PREDICTED: uncharacterized protein LOC103652028
ZLOC_7488	chr4H	221944761	221945231	transposase expressed	C:membrane; C:integral component of membrane
ZLOC_7489	chr4H	222062561	222066835	40S ribosomal S26	P:vesicle-mediated transport; F:structural constituent of ribosome; C:cytosolic small ribosomal subunit; C:integral component of membrane; C:clathrin adaptor complex; F:mRNA binding; P:gravitropism; P:protein targeting to vacuole; P:translation
MLOC_11474	chr4H	222870544	222874106	MADS-box transcription factor 2	C:nucleus; F:DNA binding; P:transcription, DNA-templated; P:regulation of transcription, DNA-templated; F:protein dimerization activity
MLOC_12166	chr4H	229741318	229743998	WD repeat-containing VIP3	C:cytosol; P:histone H3-K36 methylation; C:Cul4-RING E3 ubiquitin ligase complex; P:negative regulation of flower development; P:histone H3-K4 methylation
ZLOC_7525	chr4H	236748965	236750975	predicted protein
ZLOC_7528	chr4H	238757672	238758134	transposon En Spm sub- expressed
ZLOC_7529	chr4H	238778933	238779286	transposon En Spm sub- expressed
MLOC_24043	chr4H	244999551	245002768	hypothetical protein F775_18193
ZLOC_7542	chr4H	247287838	247292083	metal-independent phosphoserine phosphatase isoform X2	F:phosphatase activity; C:cytosol; P:dephosphorylation	EC:3.1.3.41	4-nitrophenylphosphatase
MLOC_11547	chr4H	247572393	247577328	Dr1-associated corepressor	C:nucleus; F:protein heterodimerization activity
MLOC_11124	chr4H	256504178	256509092	hypothetical protein TRIUR3_20314	C:plastid
MLOC_1313	chr4H	256618065	256621911	hypothetical protein TRIUR3_20314	C:plastid
ZLOC_7557	chr4H	260061543	260062924	Tryptophan synthase beta chain 2	F:tryptophan synthase activity; F:pyridoxal phosphate binding; P:tryptophan biosynthetic process; C:cytoplasm; F:L-serine hydro-lyase (adding indole, L-tryptophan-forming) activity; C:membrane	EC:4.2.1.20	Tryptophan synthase
ZLOC_7558	chr4H	260410370	260414607	predicted protein
MLOC_4685	chr4H	260733103	260741413	phosphatidate phosphatase PAH2 isoform X1	F:phosphatidate phosphatase activity; P:dephosphorylation	EC:3.1.3.4; EC:3.1.3.41	Phosphatidate phosphatase; 4-nitrophenylphosphatase
ZLOC_7593	chr4H	276876279	276878194	aspartic ase Asp1-like	F:aspartic-type endopeptidase activity; P:protein catabolic process; P:proteolysis	EC:3.4.23	Acting on peptide bonds (peptidases)
ZLOC_7594	chr4H	277116456	277116975	U-box domain-containing 4
ZLOC_7595	chr4H	277117828	277121402	predicted protein
ZLOC_7601	chr4H	282900566	282903202	predicted protein
ZLOC_7604	chr4H	287113874	287114465	Plant viral-response family expressed	C:integral component of membrane
MLOC_19596	chr4H	292512328	292517711	30S ribosomal chloroplastic	C:chloroplast stroma; C:nucleus; F:RNA binding; F:structural constituent of ribosome; C:cytosolic small ribosomal subunit; C:mitochondrial small ribosomal subunit; C:chloroplast thylakoid membrane; P:translation
MLOC_11677	chr4H	303913439	303915291	domain containing expressed	C:cytoplasm
MLOC_75462	chr4H	304955546	304967697	Pre-mRNA-processing factor 17	C:catalytic step 2 spliceosome; P:mRNA splicing, via spliceosome
ZLOC_7635	chr4H	317498207	317505568
MLOC_73817	chr4H	317521944	317525540	50S ribosomal chloroplastic	F:structural constituent of ribosome; P:photosystem II assembly; P:cytoplasmic translation; C:membrane; C:chloroplast envelope; P:DNA-templated transcription, elongation; P:isopentenyl diphosphate biosynthetic process, methylerythritol 4-phosphate pathway; C:ribosome; F:rRNA binding
ZLOC_7642	chr4H	321223778	321228499	predicted protein	C:membrane
ZLOC_7643	chr4H	321426867	321428506	hypothetical protein TRIUR3_01483	P:phloem or xylem histogenesis; P:flower development; P:cotyledon vascular tissue pattern formation; P:leaf vascular tissue pattern formation; C:nucleolus; P:meristem structural organization; P:post-embryonic root development; P:mRNA splicing, via spliceosome
ZLOC_7644	chr4H	321480070	321487706	gag poly	C:membrane; C:integral component of membrane
MLOC_14394	chr4H	328875466	328893437	transport SEC23-like	F:zinc ion binding; P:ER to Golgi vesicle-mediated transport; P:intracellular protein transport; C:COPII vesicle coat
ZLOC_7687	chr4H	344909106	344922507	hypothetical protein F775_24102
ZLOC_7692	chr4H	349251030	349254520	leucine-rich repeat receptor-like tyrosine- kinase PXC3	P:phosphorylation; F:kinase activity
MLOC_71191	chr4H	349254966	349256107	receptor kinase HSL1	F:ATP binding; C:integral component of membrane; F:protein serine/threonine kinase activity; P:protein phosphorylation	EC:2.7.11	Transferring phosphorus-containing groups
MLOC_7490	chr4H	351750325	351751869	Aspartic ase nepenthesin-1	F:aspartic-type endopeptidase activity; P:proteolysis	EC:3.4.23	Acting on peptide bonds (peptidases)
MLOC_63857	chr4H	353213260	353215980	probable monogalactosyldiacylglycerol synthase chloroplastic	F:1,2-diacylglycerol 3-beta-galactosyltransferase activity; C:chloroplast membrane; C:mitochondrion; C:integral component of membrane; P:glycolipid biosynthetic process	EC:2.4.1.46	Monogalactosyldiacylglycerol synthase
ZLOC_7731	chr4H	364023909	364026551	probable sodium-coupled neutral amino acid transporter 6	C:integral component of membrane; F:amino acid transmembrane transporter activity; C:plastid; P:amino acid transmembrane transport
ZLOC_7769	chr4H	378459399	378461619	CDT1 chloroplastic
ZLOC_7770	chr4H	378588579	378592256	predicted protein
ZLOC_7779	chr4H	383079609	383083705	Thioredoxin domain-containing 9	P:queuosine biosynthetic process; C:cytoplasm; F:queuine tRNA-ribosyltransferase activity	EC:2.4.2.29	tRNA-guanine(34) transglycosylase
ZLOC_7780	chr4H	383136073	383136410	Lactation elevated 1	F:transcription factor activity, sequence-specific DNA binding; P:transcription, DNA-templated; C:integral component of membrane; P:regulation of transcription, DNA-templated; F:sequence-specific DNA binding
ZLOC_7796	chr4H	390867584	390874476	transposon -like
ZLOC_7797	chr4H	391348407	391351305	nuclease HARBI1
MLOC_20922	chr4H	391348398	391351295	L10-interacting MYB domain-containing -like
ZLOC_7798	chr4H	391449018	391452137	RNA-binding chloroplastic	F:nucleotide binding; F:RNA binding; C:intracellular ribonucleoprotein complex; C:viral nucleocapsid; C:plastid
MLOC_15384	chr4H	392006512	392010792	phosphatidylinositol 4-phosphate 5-kinase 4-like	F:ATP binding; F:1-phosphatidylinositol-4-phosphate 5-kinase activity; C:mitochondrion; P:phosphatidylinositol phosphorylation	EC:2.7.1.68	1-phosphatidylinositol-4-phosphate 5-kinase
MLOC_68075	chr4H	392163528	392170134	probable galacturonosyltransferase 11	F:polygalacturonate 4-alpha-galacturonosyltransferase activity; C:integral component of membrane; P:pectin biosynthetic process; C:Golgi membrane; P:cell wall organization	EC:2.4.1.43	Polygalacturonate 4-alpha-galacturonosyltransferase
MLOC_56162	chr4H	392881773	392888214	tubby-like F-box 6 isoform X1	C:cilium; F:phosphatidylinositol binding; P:protein localization to cilium
ZLOC_7839	chr4H	411741605	411742406	Cytochrome P450 76C2	C:membrane
MLOC_51039	chr4H	411769625	411773743	transmembrane 87B	C:integral component of membrane
ZLOC_7840	chr4H	411810105	411810706	U-box domain-containing 9	F:ubiquitin-protein transferase activity; F:ATP binding; F:protein kinase activity; P:protein phosphorylation; P:protein ubiquitination
MLOC_63396	chr4H	411811199	411818729	phospholipid-transporting ATPase 1-like	F:magnesium ion binding; F:ATP binding; P:phospholipid translocation; C:mitochondrion; C:integral component of membrane; F:phospholipid-translocating ATPase activity; C:plasma membrane	EC:3.6.1.3; EC:3.6.3.1; EC:3.6.1.15	Adenosinetriphosphatase; Phospholipid-translocating ATPase; Nucleoside-triphosphate phosphatase
ZLOC_7868	chr4H	425246585	425251048	ETHYLENE INSENSITIVE 3-like 1	C:nucleus; F:transcription factor activity, sequence-specific DNA binding; C:integral component of membrane; P:regulation of transcription, DNA-templated
MLOC_14619	chr4H	425246678	425251048	ETHYLENE INSENSITIVE 3-like 1	C:nucleus; F:transcription factor activity, sequence-specific DNA binding; C:integral component of membrane; P:regulation of transcription, DNA-templated
MLOC_64307	chr4H	430017391	430019711	guanylate kinase chloroplastic mitochondrial	F:ATP binding; C:chloroplast; C:mitochondrion; P:GDP metabolic process; P:GMP metabolic process; F:guanylate kinase activity; P:phosphorylation; P:regulation of developmental growth	EC:2.7.4.8	Guanylate kinase
MLOC_60092	chr4H	430023217	430027442	membrane steroid-binding 2-like	C:integral component of membrane; C:endomembrane system; F:heme binding
MLOC_53125	chr4H	431548005	431549164	calmodulin-binding 25	F:ATP binding; F:protein serine/threonine kinase activity; P:protein phosphorylation	EC:2.7.11	Transferring phosphorus-containing groups
MLOC_19924	chr4H	432134874	432137008	calmodulin-7-like isoform X2	C:nucleus; P:regulation of photomorphogenesis; F:protein binding; F:calcium ion binding; C:cytosol; C:vacuolar membrane; C:plasma membrane
MLOC_61585	chr4H	433137180	433138432	heat stress transcription factor B-4b-like
MLOC_64008	chr4H	433463883	433468137	transcription factor HBP-1b(c38)-like	F:transcription factor activity, sequence-specific DNA binding; P:transcription, DNA-templated; P:regulation of transcription, DNA-templated; F:sequence-specific DNA binding
MLOC_19056	chr4H	433921165	433922180	pentatricopeptide repeat-containing mitochondrial	F:zinc ion binding
MLOC_79070	chr4H	433960013	433965106	Glucose-6-phosphate 1-dehydrogenase chloroplastic	F:transcription factor activity, sequence-specific DNA binding; F:NADP binding; P:pentose-phosphate shunt; P:transcription, DNA-templated; P:regulation of transcription, DNA-templated; F:sequence-specific DNA binding; P:oxidation-reduction process; P:glucose metabolic process; C:plastid; F:glucose-6-phosphate dehydrogenase activity	EC:1.1.1.49	Glucose-6-phosphate dehydrogenase (NADP(+))
MLOC_59288	chr4H	434472460	434479492	YTH domain-containing family 2 isoform X1	F:RNA binding
MLOC_72404	chr4H	435849203	435855933	30S ribosomal chloroplastic	F:nucleic acid binding; P:chlorophyll biosynthetic process; C:chloroplast; P:chloroplast relocation; P:ncRNA metabolic process; C:membrane; P:thylakoid membrane organization; P:isopentenyl diphosphate biosynthetic process, methylerythritol 4-phosphate pathway; P:photosynthetic electron transport in photosystem I; C:ribosome; C:thylakoid
MLOC_17928	chr4H	436339762	436342135	MYB DNA-binding domain superfamily	F:DNA binding
ZLOC_7887	chr4H	437512681	437513793	predicted protein
MLOC_38563	chr4H	437517842	437527625	alkaline neutral invertase CINV2-like	F:glycopeptide alpha-N-acetylgalactosaminidase activity; P:sucrose catabolic process; C:mitochondrion; F:sucrose alpha-glucosidase activity	EC:3.2.1.97; EC:3.2.1.26; EC:3.2.1.48	Endo-alpha-N-acetylgalactosaminidase; Beta-fructofuranosidase; Sucrose alpha-glucosidase
MLOC_52167	chr4H	437558090	437559598	nifU chloroplastic	C:chloroplast; F:iron ion binding; F:iron-sulfur cluster binding; P:iron-sulfur cluster assembly
ZLOC_7888	chr4H	437794013	437802293	predicted protein	F:ATP binding; F:3-hydroxyacyl-CoA dehydrogenase activity; F:ATP:ADP antiporter activity; C:integral component of membrane; P:oxidation-reduction process; P:ATP transport; P:ADP transport; P:fatty acid metabolic process	EC:1.1.1.35	3-hydroxyacyl-CoA dehydrogenase
MLOC_59703	chr4H	437802642	437805917	tetratricopeptide repeat 27 homolog	C:plastid
MLOC_10156	chr4H	437904637	437907595	retrotransposon unclassified	F:nucleic acid binding; F:catalytic activity; C:integral component of membrane; P:DNA metabolic process
MLOC_40474	chr4H	442896461	442898188	UPF0481 At3g47200-like	C:membrane; C:integral component of membrane
MLOC_61348	chr4H	443046795	443057642	hypothetical protein TRIUR3_21215	C:integral component of membrane
ZLOC_7897	chr4H	443057336	443058467	Phosphonates import ATP-binding 2	C:integral component of membrane
MLOC_72645	chr4H	443282273	443285305	probable enoyl- hydratase peroxisomal	C:peroxisome; P:metabolic process; C:plastid; F:isomerase activity
ZLOC_7898	chr4H	443647511	443648074	Intracellular protease 1	F:catalytic activity; P:lactate metabolic process
ZLOC_7906	chr4H	445499636	445500731	high chlorophyll fluorescent 107	F:oxidoreductase activity; P:single-organism metabolic process
MLOC_57538	chr4H	445553796	445557839	Pre-mRNA 3 -end-processing factor FIP1	P:metabolic process; F:heme binding
MLOC_57539	chr4H	445558004	445563516	Pre-mRNA 3 -end-processing factor FIP1	C:trans-Golgi network; C:endosome; C:integral component of membrane; F:heme binding
ZLOC_7907	chr4H	445567235	445568928	Pre-mRNA 3 -end-processing factor FIP1	C:trans-Golgi network; C:endosome; C:integral component of membrane; F:heme binding
ZLOC_7908	chr4H	445629208	445630281	high chlorophyll fluorescent 107	F:oxidoreductase activity; P:single-organism metabolic process
ZLOC_7911	chr4H	446364524	446365656	hypothetical protein TRIUR3_17241	F:nucleic acid binding; F:ATP binding; C:mitochondrion; F:helicase activity; F:hydrolase activity
ZLOC_7912	chr4H	446366787	446367402	DEAD-box ATP-dependent RNA helicase 24	F:ATP binding; F:RNA binding; C:mitochondrion; P:RNA secondary structure unwinding; F:ATP-dependent RNA helicase activity	EC:3.6.1.3; EC:3.6.1.15	Adenosinetriphosphatase; Nucleoside-triphosphate phosphatase
MLOC_75972	chr4H	449524018	449525527	calvin cycle CP12- chloroplastic	C:plastid
MLOC_75970	chr4H	449525427	449528745	bifunctional TENA2	F:thiaminase activity; P:thiamine diphosphate biosynthetic process; P:thiamine biosynthetic process	EC:3.5.99.2	Aminopyrimidine aminohydrolase
ZLOC_7919	chr4H	450296322	450301758	bromodomain and WD repeat-containing 3-like
MLOC_60015	chr4H	450305183	450310276	bromodomain and WD repeat-containing 1	F:nucleic acid binding; P:DNA integration
MLOC_7062	chr4H	450554799	450559364	Argininosuccinate chloroplastic	C:chloroplast stroma; P:nucleotide biosynthetic process; P:protein tetramerization; P:arginine biosynthetic process via ornithine; C:cytosol; F:argininosuccinate lyase activity	EC:4.3.2.1	Argininosuccinate lyase
ZLOC_7920	chr4H	450581204	450588883	predicted protein
MLOC_54120	chr4H	450750043	450755198	peptide chain release factor chloroplastic	P:seed dormancy process; F:transferase activity, transferring glycosyl groups; P:photomorphogenesis; P:sugar mediated signaling pathway; P:seed germination; P:meristem structural organization; P:cotyledon development; P:cell division; P:translational termination; P:regulation of flower development; F:ribosome binding; C:mitochondrion; C:integral component of membrane; P:response to freezing; P:ve…
MLOC_68361	chr4H	451554550	451555615	PREDICTED: uncharacterized protein LOC100836996
MLOC_19468	chr4H	451910505	451914011	Acetate butyrate-- ligase peroxisomal	C:mitochondrion; P:metabolic process; F:ligase activity
MLOC_18326	chr4H	451939799	451945177	acetate butyrate-- ligase peroxisomal	F:catalytic activity; P:metabolic process
ZLOC_7921	chr4H	451942382	451943059	acetate butyrate-- ligase peroxisomal	P:butyrate metabolic process; C:peroxisome; P:acetate metabolic process; F:acetate-CoA ligase activity; P:glyoxylate cycle; F:butyrate-CoA ligase activity	EC:6.2.1.1; EC:6.2.1.2	Acetate--CoA ligase; Butyrate--CoA ligase
MLOC_57220	chr4H	454365188	454370376	Myb-related P	F:DNA binding
MLOC_42839	chr4H	454631137	454632530	transposon En Spm sub-class
ZLOC_7931	chr4H	455045058	455046004	general negative regulator of transcription subunit 3 isoform X1	C:nucleus; C:P-body; P:regulation of transcription, DNA-templated; C:CCR4-NOT core complex; P:negative regulation of translation; P:nuclear-transcribed mRNA catabolic process, deadenylation-dependent decay
ZLOC_7932	chr4H	455047226	455050908	Protein TANC2
MLOC_22833	chr4H	455368845	455370474	trinucleotide repeat-containing gene 18 -like
MLOC_63204	chr4H	456996122	456998934	KN14F_ORYSJ ame: Full=Kinesin KIN-14F	F:ATPase activity; F:ATP binding; F:microtubule motor activity; P:N-glycan processing; F:mannosyl-oligosaccharide 1,2-alpha-mannosidase activity; C:Golgi membrane; C:endoplasmic reticulum; C:kinesin complex; P:microtubule-based movement; C:microtubule; F:microtubule binding	EC:3.6.1.3; EC:3.2.1.113; EC:3.2.1.24; EC:3.6.1.15	Adenosinetriphosphatase; Mannosyl-oligosaccharide 1,2-alpha-mannosidase; Alpha-mannosidase; Nucleoside-triphosphate phosphatase
ZLOC_7934	chr4H	456999047	457000961	KN14F_ORYSJ ame: Full=Kinesin KIN-14F	F:ATPase activity; F:ATP binding; F:microtubule motor activity; P:N-glycan processing; F:mannosyl-oligosaccharide 1,2-alpha-mannosidase activity; C:Golgi membrane; C:endoplasmic reticulum; C:kinesin complex; P:microtubule-based movement; C:microtubule; F:microtubule binding	EC:3.6.1.3; EC:3.2.1.113; EC:3.2.1.24; EC:3.6.1.15	Adenosinetriphosphatase; Mannosyl-oligosaccharide 1,2-alpha-mannosidase; Alpha-mannosidase; Nucleoside-triphosphate phosphatase
MLOC_52864	chr4H	458430547	458433236	COBRA 7	C:integral component of membrane; P:cellulose microfibril organization; P:cell growth; C:anchored component of membrane
MLOC_65292	chr4H	458786633	458788753	probable galacturonosyltransferase-like 7	F:transferase activity, transferring glycosyl groups; P:polysaccharide biosynthetic process; C:Golgi apparatus; C:plastid
MLOC_6885	chr4H	460062438	460064192	chaperone dnaJ
MLOC_57345	chr4H	460107368	460108220	Pathogenesis-related 1	C:nucleus; F:protein phosphatase inhibitor activity; P:response to biotic stimulus; P:abscisic acid-activated signaling pathway; P:negative regulation of catalytic activity; P:regulation of protein serine/threonine phosphatase activity; C:cytoplasm; F:abscisic acid binding; F:receptor activity; P:defense response
MLOC_79172	chr4H	460220841	460221907	Pathogenesis-related 1	C:nucleus; F:protein phosphatase inhibitor activity; P:response to biotic stimulus; P:abscisic acid-activated signaling pathway; P:negative regulation of catalytic activity; P:regulation of protein serine/threonine phosphatase activity; C:cytoplasm; F:abscisic acid binding; F:receptor activity; P:defense response
MLOC_39177	chr4H	460222212	460232552	WD repeat-containing 43
MLOC_6079	chr4H	460232620	460238112	Programmed cell death 2	C:cytoplasm; F:metal ion binding
MLOC_70515	chr4H	461380368	461381707	wound-induced 1-like
MLOC_63111	chr4H	461401933	461403136	alcohol	F:oxidoreductase activity; P:multicellular organism development; P:oxidation-reduction process
ZLOC_7940	chr4H	461623435	461623739	ATP synthase subunit chloroplastic-like	C:chloroplast
MLOC_56128	chr4H	467974888	467978373	gamma-interferon-inducible lysosomal thiol reductase isoform X2	C:vacuole
MLOC_56129	chr4H	467978713	467984016	E3 ubiquitin ligase BIG BROTHER	F:zinc ion binding; F:ubiquitin protein ligase activity; P:proteasome-mediated ubiquitin-dependent protein catabolic process; P:floral organ development; P:negative regulation of organ growth; F:ligase activity; P:protein autoubiquitination
MLOC_53998	chr4H	470671259	470676111	importin subunit beta-1-like	C:nuclear membrane; C:cytoplasm; P:protein import into nucleus, translocation; P:NLS-bearing protein import into nucleus; F:protein transporter activity; C:nuclear periphery; F:Ran GTPase binding; P:protein import into nucleus, docking; F:nuclear localization sequence binding; P:ribosomal protein import into nucleus
MLOC_36515	chr4H	471348611	471351956	pyruvate decarboxylase 2	F:magnesium ion binding; F:thiamine pyrophosphate binding; F:pyruvate decarboxylase activity	EC:4.1.1.1	Pyruvate decarboxylase
MLOC_21017	chr4H	471356480	471360289	Transcription factor bHLH140	P:DNA repair; P:nucleic acid phosphodiester bond hydrolysis; P:heat acclimation; P:pollen tube growth; P:response to high light intensity; P:abscisic acid biosynthetic process; P:response to hydrogen peroxide; P:protein folding; C:endoplasmic reticulum lumen; F:DNA binding; C:plasmodesma; P:cellular response to heat; F:oxidoreductase activity; P:oxidation-reduction process; F:DNA 5'-adenosine mon…	EC:3.1.11; EC:3.1.15	Acting on ester bonds; Acting on ester bonds
MLOC_55254	chr4H	471360449	471361801	translation initiation factor IF-2	C:integral component of membrane; C:chloroplast thylakoid membrane
MLOC_55253	chr4H	471362304	471366075	dnaJ ERDJ3A	P:DNA repair; P:nucleic acid phosphodiester bond hydrolysis; P:heat acclimation; P:pollen tube growth; P:response to high light intensity; P:abscisic acid biosynthetic process; P:response to hydrogen peroxide; P:protein folding; C:endoplasmic reticulum lumen; F:DNA binding; C:plasmodesma; P:cellular response to heat; F:oxidoreductase activity; P:oxidation-reduction process; F:DNA 5'-adenosine mon…	EC:3.1.11; EC:3.1.15	Acting on ester bonds; Acting on ester bonds
ZLOC_7955	chr4H	471419640	471420047	1-aminocyclopropane-1-carboxylate oxidase-1	F:dioxygenase activity; F:metal ion binding; P:oxidation-reduction process
MLOC_10312	chr4H	471516537	471520169	mitochondrial succinate-fumarate transporter 1	F:structural constituent of ribosome; F:succinate transmembrane transporter activity; C:integral component of membrane; P:succinate transmembrane transport; C:plastid; P:translation
MLOC_31697	chr4H	471535137	471536595	mitogen-activated kinase kinase kinase ANP1-like	F:ATP binding; C:integral component of membrane; F:protein serine/threonine kinase activity; P:protein phosphorylation	EC:2.7.11	Transferring phosphorus-containing groups
MLOC_62568	chr4H	471541975	471545284	ran-binding 1	C:nucleus; P:spindle organization; C:centrosome; P:RNA export from nucleus; C:cytoplasm; P:protein import into nucleus; F:GTPase activator activity; P:G1/S transition of mitotic cell cycle; P:positive regulation of mitotic centrosome separation; F:Ran GTPase binding; P:positive regulation of GTPase activity; P:ubiquitin-dependent protein catabolic process
ZLOC_7956	chr4H	471900048	471900923
ZLOC_7957	chr4H	471997247	471998066
MLOC_65326	chr4H	472675506	472679040
MLOC_44080	chr4H	472785356	472788473	asparagine synthetase	F:ATP binding; F:protein homodimerization activity; P:L-asparagine biosynthetic process; P:glutamine metabolic process; C:cytosol; F:asparagine synthase (glutamine-hydrolyzing) activity; P:response to absence of light	EC:6.3.5.4	Asparagine synthase (glutamine-hydrolyzing)
MLOC_11278	chr4H	472951687	472954497	PMR5 isoform X5	C:Golgi apparatus; P:cell wall organization or biogenesis; F:O-acetyltransferase activity
ZLOC_8001	chr4H	485649326	485651475	RNA-binding 12B-	F:nucleotide binding; C:mitochondrion
ZLOC_8002	chr4H	485670572	485670966	predicted protein, partial	F:nucleotide binding; C:mitochondrion
MLOC_62792	chr4H	485825156	485828494	Platelet endothelial aggregation receptor	C:integral component of membrane
ZLOC_8003	chr4H	485831335	485832277	serine arginine-rich SC35-like splicing factor SCL30	F:nucleotide binding; F:nucleic acid binding; C:nucleus; C:cytoplasm; P:negative regulation of transcription from RNA polymerase III promoter; F:RNA polymerase III core binding; P:transcription factor TFIIIB complex assembly
MLOC_56713	chr4H	487150265	487159935	calcium-transporting ATPase endoplasmic reticulum-type-like	C:integral component of plasma membrane; F:ATP binding; F:cation-transporting ATPase activity; F:metal ion binding; P:cation transmembrane transport; C:endoplasmic reticulum	EC:3.6.1.3; EC:3.6.1.15	Adenosinetriphosphatase; Nucleoside-triphosphate phosphatase
ZLOC_8010	chr4H	491334089	491334576	K(+) efflux antiporter chloroplastic	F:organic cyclic compound binding; F:heterocyclic compound binding; P:monovalent inorganic cation transport; C:membrane; P:cation transmembrane transport; F:cation transmembrane transporter activity
MLOC_51708	chr4H	491701209	491706140	zinc finger 652-A	F:protein dimerization activity; C:plastid
ZLOC_8011	chr4H	491796831	491797253	Histone H2A	C:nucleus; F:DNA binding; F:protein heterodimerization activity; C:nucleosome
MLOC_76258	chr4H	491827777	491832291	Arginine biosynthesis bifunctional chloroplastic	C:chloroplast stroma; F:glutamate N-acetyltransferase activity; P:arginine biosynthetic process; P:ornithine biosynthetic process; C:mitochondrion; F:acetyl-CoA:L-glutamate N-acetyltransferase activity	EC:2.3.1.1; EC:2.3.1.35	Amino-acid N-acetyltransferase; Glutamate N-acetyltransferase
MLOC_73249	chr4H	494234717	494237811	probable ADP-ribosylation factor GTPase-activating AGD6	C:mitochondrion; F:GTPase activator activity; P:positive regulation of GTPase activity
ZLOC_8018	chr4H	494347090	494347650	predicted protein
ZLOC_8019	chr4H	494437307	494443550	THO complex subunit 4	F:nucleotide binding; F:nucleic acid binding
ZLOC_8020	chr4H	494437307	494438300	THO complex subunit 4A-like	F:nucleotide binding; F:nucleic acid binding
ZLOC_8021	chr4H	494641812	494645808	trifunctional UDP-glucose 4,6-dehydratase UDP-4-keto-6-deoxy-D-glucose 3,5-epimerase UDP-4-keto-L-rhamnose-reductase RHM1-like
MLOC_61200	chr4H	494643010	494644691	Trifunctional UDP-glucose 4,6-dehydratase UDP-4-keto-6-deoxy-D-glucose 3,5-epimerase UDP-4-keto-L-rhamnose-reductase RHM1
ZLOC_8032	chr4H	498349943	498359390	spotted leaf 11-like	C:nucleus; F:ubiquitin-protein transferase activity; C:cytoplasm; F:ligase activity; P:protein ubiquitination
MLOC_50108	chr4H	498356957	498359442	spotted leaf 11	C:nucleus; F:ubiquitin-protein transferase activity; C:cytoplasm; F:ligase activity; P:protein ubiquitination
MLOC_56747	chr4H	500408662	500411183	E3 ubiquitin- ligase XB3	F:zinc ion binding; F:ligase activity
ZLOC_8038	chr4H	500411236	500411798	E3 ubiquitin- ligase XB3-like	F:zinc ion binding
MLOC_4518	chr4H	502467664	502469907	catalytic hydrolase	P:metabolic process; F:hydrolase activity
ZLOC_8039	chr4H	503115879	503116464	laccase	F:oxidoreductase activity, oxidizing metal ions; P:lignin catabolic process; F:copper ion binding; P:lignin biosynthetic process; C:mitochondrion; C:apoplast; P:oxidation-reduction process; F:hydroquinone:oxygen oxidoreductase activity	EC:1.10.3; EC:1.10.3.2	Acting on diphenols and related substances as donors; Laccase
MLOC_17545	chr4H	503116606	503118529	laccase family precursor	F:oxidoreductase activity, oxidizing metal ions; P:lignin catabolic process; F:copper ion binding; P:lignin biosynthetic process; C:apoplast; C:integral component of membrane; P:oxidation-reduction process; F:hydroquinone:oxygen oxidoreductase activity	EC:1.10.3; EC:1.10.3.2	Acting on diphenols and related substances as donors; Laccase
MLOC_7514	chr4H	503445277	503446516	ROTUNDIFOLIA like 8
MLOC_59299	chr4H	505026892	505030257	RNA polymerase sigma factor sigB-like	F:DNA binding; F:sigma factor activity; F:transcription factor activity, sequence-specific DNA binding; C:mitochondrion; P:regulation of transcription, DNA-templated; P:DNA-templated transcription, initiation; C:plastid
ZLOC_8044	chr4H	505170861	505175039	predicted protein	C:mitochondrion; C:plasma membrane
MLOC_16118	chr4H	505172899	505174315	predicted protein	C:mitochondrion; C:plasma membrane
MLOC_8124	chr4H	505175355	505176527	translation initiation factor IF-2
MLOC_66599	chr4H	505529581	505531782	SR-rich pre-mRNA splicing activator
MLOC_61488	chr4H	505766230	505775946	Serine arginine repetitive matrix 1	P:DNA mediated transformation; P:RNA splicing; C:integral component of membrane; P:mRNA processing
MLOC_61489	chr4H	505779629	505781237	AT-hook motif nuclear-localized 23-like	F:DNA binding; P:negative regulation of innate immune response
ZLOC_8045	chr4H	507526081	507532254	3 -N-debenzoyl-2 -deoxytaxol N-benzoyltransferase	F:transferase activity, transferring acyl groups other than amino-acyl groups
MLOC_34842	chr4H	507541351	507547451	tropinone reductase homolog At5g06060-like	F:oxidoreductase activity; C:integral component of membrane; C:cytosol; P:oxidation-reduction process
MLOC_56081	chr4H	507823506	507826336	probable phosphatase 2C 30	F:protein serine/threonine phosphatase activity; F:metal ion binding; C:membrane; P:protein dephosphorylation; C:plastid	EC:3.1.3.16; EC:3.1.3.41	Protein-serine/threonine phosphatase; 4-nitrophenylphosphatase
MLOC_70458	chr4H	508184165	508187784	probable mannose-1-phosphate guanylyltransferase 1	F:GTP binding; P:GDP-mannose biosynthetic process; F:mannose-1-phosphate guanylyltransferase activity	EC:2.7.7.13	Mannose-1-phosphate guanylyltransferase
MLOC_37752	chr4H	508476090	508479961	digalactosyldiacylglycerol synthase chloroplastic-like	C:chloroplast outer membrane; F:UDP-glycosyltransferase activity; P:glycolipid biosynthetic process
MLOC_1553	chr4H	508482693	508485047	Serine threonine- kinase ATG1	F:ATP binding; F:protein serine/threonine kinase activity; P:protein phosphorylation	EC:2.7.11	Transferring phosphorus-containing groups
ZLOC_8119	chr4H	545291818	545300848	uncharacterized protein LOC100278274	C:integral component of membrane
MLOC_53384	chr4H	546279980	546283883	probable receptor-like serine threonine- kinase At4g34500	F:ATP binding; C:integral component of membrane; F:protein serine/threonine kinase activity; P:protein phosphorylation; C:plastid	EC:2.7.11	Transferring phosphorus-containing groups
ZLOC_8120	chr4H	546318815	546326665	retrotransposon Ty1-copia subclass	F:binding
MLOC_73237	chr4H	546490043	546492963	predicted protein	F:hydroxypyruvate reductase activity; C:integral component of membrane; C:cytosol; F:glyoxylate reductase (NADP) activity; C:plastid	EC:1.1.1.79; EC:1.1.1.81	Glyoxylate reductase (NADP(+)); Hydroxypyruvate reductase
MLOC_68401	chr4H	546680023	546685210	AP-3 complex subunit sigma	P:vesicle-mediated transport; F:protein transporter activity; C:AP-3 adaptor complex; P:intracellular protein transport
MLOC_60733	chr4H	547284601	547285946	leucine-rich repeat receptor-like serine threonine- kinase BAM1	P:regulation of meristem growth; F:ATP binding; C:integral component of membrane; P:gametophyte development; P:floral organ development; F:protein serine/threonine kinase activity; P:protein phosphorylation; F:protein self-association; C:plasma membrane; F:receptor serine/threonine kinase binding	EC:2.7.11	Transferring phosphorus-containing groups
ZLOC_8121	chr4H	547286491	547286805	leucine-rich repeat receptor-like serine threonine- kinase BAM1	F:ATP binding; C:integral component of membrane; F:protein serine/threonine kinase activity; P:protein phosphorylation	EC:2.7.11	Transferring phosphorus-containing groups
ZLOC_8122	chr4H	547722836	547723582	Multidrug and toxin extrusion 1	P:drug transmembrane transport; F:antiporter activity; C:integral component of membrane; F:drug transmembrane transporter activity
MLOC_62525	chr4H	557314598	557317465	TPA_inf: caleosin	C:integral component of membrane; C:plastid
MLOC_59461	chr4H	564220236	564224534	Digalactosyldiacylglycerol synthase chloroplastic	C:nucleus; F:DNA binding; F:transcription factor activity, sequence-specific DNA binding; P:transcription, DNA-templated; P:regulation of transcription, DNA-templated; F:protein dimerization activity
MLOC_33875	chr4H	564495955	564504348	ninja-family Os03g0214200-like	P:signal transduction
MLOC_80843	chr4H	572857620	572860107	probable N-acetyltransferase HLS1	P:N-terminal protein amino acid acetylation; C:protein acetyltransferase complex; F:peptide alpha-N-acetyltransferase activity	EC:2.3.1.88	Peptide alpha-N-acetyltransferase
MLOC_49400	chr4H	587063120	587064330	exosome complex exonuclease rrp6-like	F:nucleotide binding; F:nucleic acid binding; F:3'-5' exonuclease activity; P:nucleic acid phosphodiester bond hydrolysis; F:O-phospho-L-serine:2-oxoglutarate aminotransferase activity; P:L-serine biosynthetic process; C:intracellular	EC:2.6.1.52	Phosphoserine transaminase
ZLOC_8246	chr4H	587226263	587231419	RRP6-like 2	F:nucleotide binding; F:nucleic acid binding; C:nuclear exosome (RNase complex); F:3'-5' exonuclease activity; P:nucleic acid phosphodiester bond hydrolysis; F:O-phospho-L-serine:2-oxoglutarate aminotransferase activity; P:L-serine biosynthetic process; P:RNA processing	EC:2.6.1.52	Phosphoserine transaminase
MLOC_19705	chr4H	587416792	587422873	DEAD-box ATP-dependent RNA helicase 38	P:translational initiation; C:plasma membrane; F:ATP-dependent RNA helicase activity; C:nuclear envelope; F:ATP binding; P:response to cold; P:response to heat; F:RNA binding; P:response to abscisic acid; C:cytoplasm; P:regulation of gene expression; P:RNA secondary structure unwinding; P:poly(A)+ mRNA export from nucleus	EC:3.6.1.3; EC:3.6.1.15	Adenosinetriphosphatase; Nucleoside-triphosphate phosphatase
MLOC_39436	chr4H	587420819	587422766	photosynthetic NDH subunit of subcomplex B chloroplastic	P:carbohydrate metabolic process; F:catalytic activity; F:carbohydrate binding; C:plastid
MLOC_37997	chr4H	587426506	587431271	YT521-B-like family expressed	F:RNA binding; C:plastid
MLOC_55964	chr4H	597950340	597958356	transcription factor ILI6	C:nucleus; P:transcription, DNA-templated; P:regulation of transcription, DNA-templated; P:brassinosteroid mediated signaling pathway; P:regulation of seed growth; F:protein dimerization activity
ZLOC_8289	chr4H	598121434	598124936	F-box kelch-repeat At1g74510
MLOC_65608	chr4H	598121025	598124611	F-box kelch-repeat At1g74510
MLOC_27885	chr4H	598334862	598338467	transcription factor bHLH66-like	F:core promoter sequence-specific DNA binding; C:nucleus; P:transcription from RNA polymerase II promoter; F:transcriptional activator activity, RNA polymerase II transcription regulatory region sequence-specific binding
MLOC_38425	chr4H	598473650	598474790	transcription factor ILI3	F:DNA binding; P:transcription, DNA-templated; P:regulation of transcription, DNA-templated; F:protein dimerization activity; P:regulation of growth
MLOC_17573	chr4H	598594840	598598396	alanine--glyoxylate aminotransferase 2 homolog mitochondrial	F:zinc ion binding; F:pyridoxal phosphate binding; F:identical protein binding; C:mitochondrion; P:arginine catabolic process to glutamate; F:alanine-glyoxylate transaminase activity; C:vacuolar membrane	EC:2.6.1.44	Alanine--glyoxylate transaminase
ZLOC_8290	chr4H	598619000	598619405	predicted protein
MLOC_66858	chr4H	599284835	599287549	L-type lectin-domain containing receptor kinase -like	F:ATP binding; F:zinc ion binding; C:mitochondrion; C:integral component of membrane; F:protein serine/threonine kinase activity; F:carbohydrate binding; P:protein phosphorylation	EC:2.7.11	Transferring phosphorus-containing groups
ZLOC_8292	chr4H	599504117	599506941	TPA: peptidase C48 domain family	F:ATPase activity; F:nucleic acid binding; F:ATP binding; F:zinc ion binding; P:transcription, DNA-templated; P:proteolysis; F:cysteine-type peptidase activity
MLOC_6254	chr4H	599518165	599519942	succinate dehydrogenase assembly factor mitochondrial	C:mitochondrion
MLOC_6253	chr4H	599522205	599524516	hepatoma-derived growth factor-related 2	P:cytokinesis by cell plate formation; P:microtubule cytoskeleton organization
ZLOC_8293	chr4H	599524625	599525570	hepatoma-derived growth factor-related 2	P:cytokinesis by cell plate formation; P:microtubule cytoskeleton organization
MLOC_66391	chr4H	599531741	599537003	polyadenylate-binding RBP47B	F:nucleotide binding; F:nucleic acid binding; C:mitochondrion
MLOC_34840	chr4H	599562816	599565698	60S ribosomal L4-1-like	F:structural constituent of ribosome; C:cytosolic large ribosomal subunit; P:translation
ZLOC_8294	chr4H	599693214	599697100	probable beta-1,3-galactosyltransferase 19	F:galactosylxylosylprotein 3-beta-galactosyltransferase activity; C:mitochondrion; C:integral component of membrane; P:protein glycosylation; C:Golgi membrane; F:carbohydrate binding	EC:2.4.1.134	Galactosylxylosylprotein 3-beta-galactosyltransferase
MLOC_73689	chr4H	599700489	599702249	hypothetical protein TRIUR3_08408	C:integral component of membrane
MLOC_75508	chr4H	599723591	599727129	tRNA-specific 2-thiouridylase	C:mitochondrion; F:methyltransferase activity; F:sulfurtransferase activity; P:tRNA wobble position uridine thiolation; P:methylation
ZLOC_8295	chr4H	599735431	599736134	Serine threonine- kinase Aurora-1	C:spindle microtubule; C:spindle pole centrosome; F:ATP binding; C:condensed nuclear chromosome, centromeric region; C:spindle midzone; F:histone serine kinase activity; P:mitotic spindle organization; P:regulation of cytokinesis; P:histone-serine phosphorylation; C:chromosome passenger complex	EC:2.7.11	Transferring phosphorus-containing groups
MLOC_59034	chr4H	601633424	601640677	probable lipoxygenase 6	F:metal ion binding; P:oxylipin biosynthetic process; F:linoleate 13S-lipoxygenase activity; P:oxidation-reduction process; C:plastid	EC:1.13.11; EC:1.13.11.12	Acting on single donors with incorporation of molecular oxygen (oxygenases). The oxygen incorporated need not be derived from O(2); Linoleate 13S-lipoxygenase
MLOC_70609	chr4H	601665359	601666863	predicted protein	C:plastid
MLOC_15418	chr4H	601727002	601731318	cation calcium exchanger 4-like	C:heterotrimeric G-protein complex; P:transmembrane transport; P:G-protein coupled receptor signaling pathway; C:mitochondrion; C:integral component of membrane; F:signal transducer activity
MLOC_39960	chr4H	601731971	601732852	hypothetical protein F775_01021	P:embryo sac egg cell differentiation
ZLOC_8307	chr4H	601744013	601744820	hypothetical protein F775_42553
ZLOC_8308	chr4H	601802618	601803236	ru large subunit-binding subunit chloroplastic-like	F:ATP binding; P:protein refolding; C:plastid
MLOC_39004	chr4H	601903957	601905270	PREDICTED: uncharacterized protein LOC100836590	C:mitochondrion
MLOC_14090	chr4H	603314627	603317285	pentatricopeptide repeat-containing At1g09900-like	C:integral component of membrane; C:plastid
ZLOC_8314	chr4H	603430792	603431189	probable flavin-containing monooxygenase 1	F:NADP binding; F:flavin adenine dinucleotide binding; C:integral component of membrane; P:oxidation-reduction process; F:N,N-dimethylaniline monooxygenase activity	EC:1.14.13.8; EC:1.14.13	Flavin-containing monooxygenase; Acting on paired donors, with incorporation or reduction of molecular oxygen. The oxygen incorporated need not be derived from O(2)
ZLOC_8315	chr4H	603562688	603562990	Disease resistance RPM1	F:hydrolase activity, acting on ester bonds; C:nucleus; F:DNA binding; F:DNA-directed 5'-3' RNA polymerase activity; P:transcription, DNA-templated; P:lipid metabolic process; C:cytosol; P:regulation of transcription, DNA-templated; F:ADP binding	EC:2.7.7.6	DNA-directed RNA polymerase
ZLOC_8339	chr4H	611423392	611424812	GATA transcription factor 1-like	C:nucleus; C:transcription factor complex; F:zinc ion binding; F:RNA polymerase II transcription factor binding; F:RNA polymerase II regulatory region sequence-specific DNA binding; P:cell differentiation; P:regulation of transcription, DNA-templated; F:transcriptional activator activity, RNA polymerase II transcription regulatory region sequence-specific binding; F:chromatin binding
MLOC_62992	chr4H	611475415	611479591	beta-glucuronosyltransferase 14A	F:acetylglucosaminyltransferase activity; P:G-protein coupled receptor signaling pathway; C:membrane; P:isopeptide cross-linking via N6-(L-isoglutamyl)-L-lysine; C:Golgi apparatus
MLOC_44323	chr4H	611576904	611585869	DENN domain-containing 5B	C:integral component of membrane
MLOC_34770	chr4H	611668061	611669430	UDP-glycosyltransferase 92A1-like	F:transferase activity, transferring glycosyl groups; P:metabolic process
MLOC_17989	chr4H	611891315	611902606	high-affinity potassium transporter	F:potassium ion transmembrane transporter activity; P:potassium ion transmembrane transport; C:integral component of membrane
ZLOC_8340	chr4H	611909749	611910081	serpin - barley	C:extracellular space; F:serine-type endopeptidase inhibitor activity; P:negative regulation of peptidase activity
MLOC_59115	chr4H	612016275	612020903	zinc finger CCCH domain-containing 48	P:protein transmembrane transport; F:protein channel activity; C:chloroplast envelope; C:integral component of membrane; P:protein localization to organelle
MLOC_34483	chr4H	612023426	612026478	BRCA1-associated RING domain 1	C:integral component of membrane; C:cytosol
MLOC_73533	chr4H	612056575	612058009	PHYTOCHROME KINASE SUBSTRATE 1-like
MLOC_73301	chr4H	612163173	612164826	probable aquaporin TIP1-1	C:integral component of plasma membrane; C:plant-type vacuole membrane; P:water transport; F:glycerol channel activity; P:cellular water homeostasis; P:glycerol transport; P:ion transmembrane transport; C:central vacuole; F:water channel activity
ZLOC_8341	chr4H	612173044	612178657	ras-related Rab-18	F:GTP binding; P:small GTPase mediated signal transduction; C:intracellular
ZLOC_8342	chr4H	612225101	612228176	Pheophorbide a chloroplastic	P:embryo development ending in seed dormancy; C:chloroplast thylakoid; C:chloroplast envelope; P:leaf morphogenesis; P:defense response to bacterium, incompatible interaction; P:cell death; F:metal ion binding; P:positive regulation of transcription, DNA-templated; C:integral component of membrane; P:cell differentiation; P:thylakoid membrane organization; F:pheophorbide a oxygenase activity; P:v…	EC:1.13.12; EC:1.14.13.122; EC:1.3.1.33	Acting on single donors with incorporation of molecular oxygen (oxygenases). The oxygen incorporated need not be derived from O(2); Chlorophyllide-a oxygenase; Protochlorophyllide reductase
ZLOC_8343	chr4H	612327008	612329600	3 -N-debenzoyl-2 -deoxytaxol N-benzoyltransferase	F:transferase activity, transferring acyl groups other than amino-acyl groups
ZLOC_8344	chr4H	612339689	612350550	probable LRR receptor-like serine threonine- kinase At1g05700 isoform X1	C:membrane; F:protein kinase activity; P:phosphorylation
MLOC_74349	chr4H	612357350	612359265	cyclin-dependent kinases regulatory subunit 1	F:nucleic acid binding; P:cell division; P:stomatal lineage progression; F:cyclin-dependent protein serine/threonine kinase regulator activity; C:cytoplasm; P:DNA integration; P:DNA endoreduplication; P:phosphatidylinositol biosynthetic process; P:phosphorylation; F:kinase activity; P:negative regulation of cyclin-dependent protein serine/threonine kinase activity; P:mitotic cell cycle
MLOC_77986	chr4H	612360753	612364513	Pheophorbide a chloroplastic	P:embryo development ending in seed dormancy; C:chloroplast thylakoid; C:chloroplast envelope; P:leaf morphogenesis; P:defense response to bacterium, incompatible interaction; P:cell death; F:metal ion binding; P:positive regulation of transcription, DNA-templated; C:integral component of membrane; P:cell differentiation; P:thylakoid membrane organization; F:pheophorbide a oxygenase activity; P:v…	EC:1.13.12; EC:1.14.13.122; EC:1.3.1.33	Acting on single donors with incorporation of molecular oxygen (oxygenases). The oxygen incorporated need not be derived from O(2); Chlorophyllide-a oxygenase; Protochlorophyllide reductase
MLOC_3974	chr4H	612403309	612414289	pentatricopeptide repeat-containing At1g76280 isoform X1
ZLOC_8345	chr4H	612457324	612457657	predicted protein
MLOC_64481	chr4H	612625434	612628548	predicted protein	C:chloroplast
MLOC_71172	chr4H	612710052	612712745	exocyst complex component EXO70A1-like isoform X1	P:exocytosis; C:exocyst
MLOC_55032	chr4H	612922390	612926218	probable LRR receptor-like serine threonine- kinase At3g47570	F:nucleotide binding; F:protein binding; F:protein kinase activity; P:phosphorylation; P:defense response to bacterium
ZLOC_8346	chr4H	613143892	613149466	hypothetical protein TRIUR3_16834	C:integral component of membrane
ZLOC_8347	chr4H	613206742	613207339	shaggy-related kinase alpha	F:ATP binding; F:protein serine/threonine kinase activity; P:protein phosphorylation	EC:2.7.11	Transferring phosphorus-containing groups
MLOC_71958	chr4H	613523406	613525560	Cytochrome P450 711A1	P:carotenoid biosynthetic process; P:regulation of plant-type hypersensitive response; F:oxidoreductase activity, acting on paired donors, with incorporation or reduction of molecular oxygen; P:response to wounding; P:regulation of meristem structural organization; F:monooxygenase activity; P:protein targeting to membrane; C:intracellular; F:heme binding; P:coumarin biosynthetic process; P:auxin …
MLOC_69350	chr4H	613752044	613755617	transporter arsB	P:anion transmembrane transport; C:integral component of membrane; F:transporter activity
ZLOC_8351	chr4H	613935769	613939196	28 kDa chloroplastic	F:nucleotide binding; F:nucleic acid binding; C:intracellular ribonucleoprotein complex; C:viral nucleocapsid; C:plastid
ZLOC_8352	chr4H	613939258	613940466	28 kDa chloroplastic	F:nucleotide binding; F:nucleic acid binding
MLOC_5135	chr4H	613993172	613999085	FT-interacting 1-like	F:transferase activity, transferring glycosyl groups; F:calcium ion binding; C:integral component of membrane; C:plasma membrane; F:calcium-dependent phospholipid binding
MLOC_52517	chr4H	625755819	625756928	beta-carotene 3- chloroplastic-like	C:chloroplast; P:carotene metabolic process; F:iron ion binding; F:oxidoreductase activity; C:mitochondrion; C:integral component of membrane; P:oxidation-reduction process; P:xanthophyll biosynthetic process; P:fatty acid biosynthetic process
MLOC_11400	chr4H	625873204	625879715	WD repeat-containing 3	P:mRNA export from nucleus; C:small-subunit processome; P:maturation of SSU-rRNA from tricistronic rRNA transcript (SSU-rRNA, 5.8S rRNA, LSU-rRNA); P:RNA methylation; F:snoRNA binding; P:protein import into nucleus; F:myosin heavy chain kinase activity; C:Pwp2p-containing subcomplex of 90S preribosome; P:protein phosphorylation	EC:2.7.11; EC:2.7.11.17; EC:2.7.11.7	Transferring phosphorus-containing groups; Calcium/calmodulin-dependent protein kinase; [Myosin heavy-chain] kinase
MLOC_51038	chr4H	631074804	631079098	peroxidase 5-like	F:peroxidase activity; P:response to oxidative stress; F:metal ion binding; C:mitochondrion; P:cellular oxidant detoxification; P:plant-type cell wall organization; P:oxidation-reduction process; C:extracellular region; C:plant-type cell wall; F:heme binding; P:hydrogen peroxide catabolic process	EC:1.11.1.7	Peroxidase
MLOC_64908	chr4H	631087225	631091925	transmembrane 64	C:integral component of membrane
MLOC_48938	chr4H	631295891	631297759	B3 domain-containing Os03g0120900	C:nucleus; F:DNA binding; P:transcription, DNA-templated; P:regulation of transcription, DNA-templated
ZLOC_8434	chr4H	631426660	631431431	inactive purple acid phosphatase 27	F:metal ion binding; P:dephosphorylation; F:acid phosphatase activity	EC:3.1.3.41; EC:3.1.3.2	4-nitrophenylphosphatase; Acid phosphatase
MLOC_70775	chr4H	631434101	631439740	predicted protein
MLOC_35066	chr4H	631451586	631453639	heavy metal-associated isoprenylated plant 21	P:cellular transition metal ion homeostasis; F:transition metal ion binding; C:cytoplasm; P:metal ion transport
ZLOC_8435	chr4H	631470195	631478601	cinnamoyl- reductase 1-like	F:3-beta-hydroxy-delta5-steroid dehydrogenase activity; F:coenzyme binding; P:oxidation-reduction process; P:steroid biosynthetic process	EC:1.1.1.145	3-beta-hydroxy-Delta(5)-steroid dehydrogenase
MLOC_60797	chr4H	631486032	631486860	predicted protein
MLOC_18292	chr4H	631525138	631525492	C-terminal region family expressed
MLOC_16169	chr4H	631591739	631592893	proline-rich 12-like
ZLOC_8436	chr4H	631635748	631636405	probable carbohydrate esterase At4g34215	C:mitochondrion; P:phosphorylation; F:kinase activity
ZLOC_8437	chr4H	631671980	631672542	probable carbohydrate esterase At4g34215	C:mitochondrion; P:phosphorylation; F:kinase activity
ZLOC_8438	chr4H	631812841	631813934	hypothetical protein F775_15017
ZLOC_8439	chr4H	631862397	631862779	Polyadenylate-binding 2	F:nucleotide binding; F:nucleic acid binding
ZLOC_8440	chr4H	631863470	631863841	FAR1-RELATED SEQUENCE 5-like	F:zinc ion binding; P:regulation of transcription, DNA-templated
MLOC_71237	chr4H	631876600	631878810	aquaporin TIP4-1	C:integral component of plasma membrane; C:plant-type vacuole membrane; P:water transport; F:glycerol channel activity; P:cellular water homeostasis; P:glycerol transport; P:ion transmembrane transport; C:central vacuole; F:water channel activity
ZLOC_8441	chr4H	631990507	631992794	ALA-interacting subunit 5-like	P:cell division; F:RNA binding; C:integral component of membrane; P:RNA processing
ZLOC_8448	chr4H	632778606	632779218	O-methyltransferase ZRP4	F:O-methyltransferase activity; F:protein dimerization activity; F:S-adenosylmethionine-dependent methyltransferase activity; P:aromatic compound biosynthetic process; P:methylation
ZLOC_8449	chr4H	632787674	632788258	photosystem II stability assembly factor chloroplastic	P:chlorophyll biosynthetic process; P:carotenoid biosynthetic process; P:ncRNA metabolic process; C:photosystem II; C:chloroplast envelope; C:chloroplast stromal thylakoid; P:transcription from plastid promoter; P:response to blue light; C:chloroplast thylakoid membrane; P:hydrogen peroxide catabolic process; P:chloroplast relocation; P:photosystem II assembly; P:response to far red light; P:posi…
MLOC_12464	chr4H	632845976	632850140	O-methyltransferase ZRP4	F:O-methyltransferase activity; F:protein dimerization activity; F:S-adenosylmethionine-dependent methyltransferase activity; P:aromatic compound biosynthetic process; P:methylation
ZLOC_8450	chr4H	632853398	632855505	probable low-specificity L-threonine aldolase 1	C:cytosol; P:glycine biosynthetic process; P:threonine catabolic process; F:L-allo-threonine aldolase activity	EC:4.1.2.5	L-threonine aldolase
ZLOC_8451	chr4H	632855582	632856728	probable low-specificity L-threonine aldolase 1	C:cytosol; P:glycine biosynthetic process; P:threonine catabolic process; F:L-allo-threonine aldolase activity	EC:4.1.2.5	L-threonine aldolase
MLOC_60640	chr4H	632880412	632882391	predicted protein, partial	F:L-ascorbic acid binding; F:iron ion binding; F:oxidoreductase activity, acting on paired donors, with incorporation or reduction of molecular oxygen; P:oxidation-reduction process
MLOC_60639	chr4H	632882488	632885654	ataxin-10 isoform X1	C:plasmodesma; P:embryo development ending in seed dormancy; P:isopentenyl diphosphate biosynthetic process, mevalonate pathway; C:cytosol; F:hydroxymethylglutaryl-CoA synthase activity	EC:2.3.3.10	Hydroxymethylglutaryl-CoA synthase
MLOC_53568	chr4H	632888496	632897072	Hydroxymethylglutaryl- synthase	C:plasmodesma; P:isopentenyl diphosphate biosynthetic process, mevalonate pathway; C:cytosol; F:hydroxymethylglutaryl-CoA synthase activity	EC:2.3.3.10	Hydroxymethylglutaryl-CoA synthase
ZLOC_8452	chr4H	633139704	633158113	flowering-promoting factor 1 5
ZLOC_8453	chr4H	633139704	633158147	flowering-promoting factor 1 5
MLOC_72730	chr4H	633169671	633173461	UDP-galactose UDP-glucose transporter 2	C:integral component of Golgi membrane; C:integral component of endoplasmic reticulum membrane; P:carbohydrate transport; F:3'-phosphoadenosine 5'-phosphosulfate transmembrane transporter activity; P:3'-phospho-5'-adenylyl sulfate transmembrane transport
MLOC_50290	chr4H	633188362	633194119	cyclin-dependent kinase A-1	P:stomatal lineage progression; C:preprophase band; F:RNA polymerase II carboxy-terminal domain kinase activity; P:embryo development ending in seed dormancy; P:positive regulation of cell proliferation; P:regulation of meiotic nuclear division; P:asymmetric cell division; P:pollen development; P:DNA endoreduplication; P:mitotic nuclear division; F:cyclin-dependent protein serine/threonine kinase…	EC:2.7.11; EC:2.7.11.23; EC:2.7.11.22	Transferring phosphorus-containing groups; [RNA-polymerase]-subunit kinase; Cyclin-dependent kinase
ZLOC_8454	chr4H	633194939	633197707	post-GPI attachment to s factor 3	C:integral component of membrane
MLOC_50291	chr4H	633196256	633197704	post-GPI attachment to s factor 3-like	C:integral component of membrane
ZLOC_8455	chr4H	633221208	633222011	lysM domain containing	C:chloroplast stroma; P:lysine biosynthetic process via diaminopimelate; F:4-hydroxy-tetrahydrodipicolinate reductase; C:integral component of membrane; P:photosynthesis, light reaction; P:oxidation-reduction process; P:diaminopimelate biosynthetic process	EC:1.17.1.8	4-hydroxy-tetrahydrodipicolinate reductase
MLOC_59887	chr4H	633751338	633754024	26S proteasome non-ATPase regulatory subunit 11 homolog	C:plasmodesma; C:cytosol; C:proteasome complex
MLOC_7581	chr4H	633754031	633757299	dihydrodipicolinate reductase chloroplastic	C:chloroplast stroma; P:lysine biosynthetic process via diaminopimelate; P:photosystem II assembly; P:positive regulation of transcription, DNA-templated; F:4-hydroxy-tetrahydrodipicolinate reductase; P:cell differentiation; P:photosynthetic electron transport in photosystem I; P:defense response to bacterium; P:leaf morphogenesis; P:mRNA modification; P:diaminopimelate biosynthetic process	EC:1.17.1.8	4-hydroxy-tetrahydrodipicolinate reductase
MLOC_61612	chr4H	633835361	633837429	12-oxophytodienoate reductase 11	F:FMN binding; F:NADPH dehydrogenase activity; P:oxidation-reduction process; C:intracellular	EC:1.6.99.1	NADPH dehydrogenase
ZLOC_8460	chr4H	633930925	633931651	F-box PP2-A13
ZLOC_8461	chr4H	633930938	633932403	F-box PP2-A13
MLOC_54003	chr4H	633950958	633956670	COP9 signalosome complex subunit 1	P:embryo development ending in seed dormancy; C:cytosol; C:COP9 signalosome; P:COP9 signalosome assembly
MLOC_54001	chr4H	633956795	633959699	RHOMBOID 2	C:integral component of membrane; F:serine-type endopeptidase activity; P:protein processing	EC:3.4.21	Acting on peptide bonds (peptidases)
ZLOC_8462	chr4H	634005450	634007144	shikimate kinase	C:chloroplast stroma; P:chlorophyll biosynthetic process; P:secondary metabolic process; P:aromatic amino acid family biosynthetic process; P:indoleacetic acid biosynthetic process; P:glycine catabolic process; P:oxidoreduction coenzyme metabolic process; P:vitamin metabolic process; P:coenzyme biosynthetic process; P:chloroplast organization; P:leaf morphogenesis; P:lipoate metabolic process; P:…	EC:2.7.1.71	Shikimate kinase
MLOC_72648	chr4H	634081470	634085670	catalytic hydrolase	F:hydrolase activity
ZLOC_8463	chr4H	634172038	634174101	cell wall invertase	P:carbohydrate metabolic process; C:cell wall; C:apoplast; F:sucrose alpha-glucosidase activity	EC:3.2.1.26; EC:3.2.1.48	Beta-fructofuranosidase; Sucrose alpha-glucosidase
MLOC_64782	chr4H	634172078	634175982	cell wall invertase	P:carbohydrate metabolic process; C:cell wall; C:apoplast; F:sucrose alpha-glucosidase activity	EC:3.2.1.26; EC:3.2.1.48	Beta-fructofuranosidase; Sucrose alpha-glucosidase
ZLOC_8464	chr4H	634405437	634407903	Palmitoyl- thioesterase 1	P:macromolecule depalmitoylation; F:palmitoyl hydrolase activity; F:thiolester hydrolase activity; C:cytosol; C:lysosome
MLOC_13188	chr4H	634411542	634416919	mitochondrial inner membrane OXA1-like	C:mitochondrion; C:integral component of membrane; C:plastid; P:protein insertion into membrane
MLOC_15230	chr4H	634422780	634425166	KHG KDPG aldolase	P:metabolic process; F:lyase activity; C:plastid
MLOC_12610	chr4H	638781189	638782128	14 kDa proline-rich -like
MLOC_66801	chr4H	638790982	638792176	qLTG3-1
MLOC_40798	chr4H	638835757	638855127	Cortical cell-delineating
ZLOC_8494	chr4H	638896823	638899657	retrotransposon Ty1-copia subclass	P:nucleic acid metabolic process; P:cellular macromolecule metabolic process; C:integral component of membrane; F:ion binding
ZLOC_8495	chr4H	639215006	639216890	high-affinity potassium transporter	P:cation transmembrane transport; C:integral component of membrane; F:cation transmembrane transporter activity
ZLOC_8529	chr4H	642354970	642355840	trihelix transcription factor GTL1-like isoform X1	C:plastid
MLOC_70549	chr4H	642356536	642359173	trihelix transcription factor GTL1-like	F:DNA binding; C:plastid
ZLOC_8530	chr4H	642390104	642391053	hypothetical protein UG23300, partial
MLOC_31846	chr4H	642435511	642436981	probable receptor kinase At4g10390	F:ATP binding; C:mitochondrion; F:protein serine/threonine kinase activity; P:protein phosphorylation	EC:2.7.11	Transferring phosphorus-containing groups
MLOC_70421	chr4H	642494297	642495631	LURP-one-related 8-like	P:defense response
ZLOC_8531	chr4H	642508243	642510099	cytochrome P450 89A2	F:iron ion binding; P:secondary metabolite biosynthetic process; C:integral component of membrane; F:oxidoreductase activity, acting on paired donors, with incorporation or reduction of molecular oxygen, NAD(P)H as one donor, and incorporation of one atom of oxygen; P:electron transport chain; F:heme binding	EC:1.14.13	Acting on paired donors, with incorporation or reduction of molecular oxygen. The oxygen incorporated need not be derived from O(2)
ZLOC_8532	chr4H	642648526	642650992	Zinc finger CCCH domain-containing 44	F:DNA binding; F:zinc ion binding; P:positive regulation of short-day photoperiodism, flowering
MLOC_71022	chr4H	642651048	642655203	transmembrane and coiled-coil domain-containing 4-like	F:ATP binding; C:mitochondrion; C:integral component of membrane; F:protein serine/threonine kinase activity; P:protein phosphorylation	EC:2.7.11	Transferring phosphorus-containing groups
ZLOC_23104	chr4H	11556908	11560244	UPSTREAM OF FLC isoform X1
ZLOC_23105	chr4H	11872989	11873546	MLP1 homolog	C:plastid
ZLOC_23110	chr4H	13267113	13268721	probable cytokinin riboside 5 -monophosphate phosphoribohydrolase LOG4	F:hydrolase activity, hydrolyzing N-glycosyl compounds; P:cytokinin biosynthetic process; C:nucleus; F:lyase activity; C:cytosol
ZLOC_23111	chr4H	13600701	13601804	hypothetical protein F775_23297	F:metal ion binding
ZLOC_23148	chr4H	22433094	22433591	methionyl-tRNA synthetase	F:ARF guanyl-nucleotide exchange factor activity; P:methionyl-tRNA aminoacylation; P:protein autophosphorylation; F:tRNA binding; F:protein serine/threonine kinase activity; P:pattern recognition receptor signaling pathway; C:plasma membrane; P:positive regulation of GTPase activity; F:ATP binding; P:defense response to bacterium, incompatible interaction; F:methionine-tRNA ligase activity; C:cyt…	EC:2.7.11; EC:6.1.1.10	Transferring phosphorus-containing groups; Methionine--tRNA ligase
ZLOC_23149	chr4H	22433838	22434506	methionyl-tRNA synthetase	F:organic cyclic compound binding; F:heterocyclic compound binding; F:catalytic activity
ZLOC_23150	chr4H	22468024	22469121	DNA damage-inducible 1-like
ZLOC_23171	chr4H	27249404	27252856	CSC1 RXW8	C:integral component of membrane
ZLOC_23172	chr4H	27423060	27428556	premnaspirodiene oxygenase-like	F:iron ion binding; P:secondary metabolite biosynthetic process; C:integral component of membrane; F:oxidoreductase activity, acting on paired donors, with incorporation or reduction of molecular oxygen, NAD(P)H as one donor, and incorporation of one atom of oxygen; P:oxidation-reduction process; F:heme binding	EC:1.14.13	Acting on paired donors, with incorporation or reduction of molecular oxygen. The oxygen incorporated need not be derived from O(2)
ZLOC_23175	chr4H	28255436	28257321	receptor kinase 1	F:ATP binding; P:recognition of pollen; C:integral component of membrane; F:protein serine/threonine kinase activity; P:protein phosphorylation	EC:2.7.11	Transferring phosphorus-containing groups
ZLOC_23176	chr4H	28974234	28975502	F-box domain containing expressed	C:membrane
ZLOC_23181	chr4H	30243778	30245808	ACT domain-containing ACR3	P:metabolic process; F:amino acid binding
ZLOC_23182	chr4H	30460155	30461992	lecithin-cholesterol acyltransferase-like 1	F:O-acyltransferase activity; P:lipid metabolic process
ZLOC_23183	chr4H	30550553	30552417	retrotransposon LINE subclass	P:nucleic acid metabolic process; P:cellular macromolecule metabolic process; P:proteolysis; C:integral component of membrane; P:phosphorylation; F:binding; F:kinase activity; F:metallopeptidase activity
ZLOC_23184	chr4H	30723810	30724952	Retrovirus-related Pol poly from transposon TNT 1-94	F:ubiquitin-protein transferase activity; P:SCF-dependent proteasomal ubiquitin-dependent protein catabolic process; C:SCF ubiquitin ligase complex; P:protein ubiquitination
ZLOC_23185	chr4H	30785501	30785917	Inactive leucine-rich repeat receptor kinase CORYNE	P:maintenance of meristem identity; P:regulation of root meristem growth; P:post-embryonic animal morphogenesis; P:floral organ formation; F:protein kinase activity; P:cell adhesion; P:trichome morphogenesis; P:root hair cell differentiation; P:protein phosphorylation; C:intracellular; C:plasma membrane; P:determination of bilateral symmetry; P:leaf morphogenesis; P:mRNA export from nucleus; F:AT…
ZLOC_23186	chr4H	30960313	30961637	regulatory expressed	F:hydrolase activity, acting on ester bonds; C:integral component of membrane
ZLOC_23187	chr4H	31010033	31010862	Translational activator GCN1	P:regulation of translation; F:protein kinase binding; P:microtubule severing; P:regulation of protein kinase activity; C:katanin complex; F:ribosome binding; P:cellular response to stress; P:positive regulation of kinase activity; F:protein kinase regulator activity; C:microtubule; F:microtubule binding
ZLOC_23188	chr4H	31182657	31191667	regulatory expressed	F:hydrolase activity, acting on ester bonds; C:integral component of membrane
ZLOC_23189	chr4H	31191730	31192218	regulatory expressed	F:hydrolase activity, acting on ester bonds; C:integral component of membrane
ZLOC_23190	chr4H	31931842	31932495	STS14 -like	C:mitochondrion
ZLOC_23191	chr4H	32230657	32232456	GRF1-interacting factor 1	P:leaf development; P:adaxial/abaxial pattern specification
ZLOC_23192	chr4H	32481146	32482698	dehydrin	P:response to stress; P:response to water
ZLOC_23193	chr4H	32541531	32542439	PREDICTED: uncharacterized protein LOC100825378	C:membrane; C:integral component of membrane; P:mitochondrial fission
ZLOC_23194	chr4H	32586625	32587179	hypothetical protein F775_33055
ZLOC_23195	chr4H	32645271	32645747	WRKY transcription factor 15	F:transcription factor activity, sequence-specific DNA binding; P:regulation of transcription, DNA-templated; F:sequence-specific DNA binding
ZLOC_23196	chr4H	33005824	33006972	hypothetical protein TRIUR3_16882	F:nucleic acid binding; P:DNA integration
ZLOC_23197	chr4H	33012621	33013490	D-3-phosphoglycerate chloroplastic	F:oxidoreductase activity, acting on the CH-OH group of donors, NAD or NADP as acceptor; F:organic cyclic compound binding; F:heterocyclic compound binding; F:ion binding; F:small molecule binding; P:cellular amino acid biosynthetic process
ZLOC_23198	chr4H	33354994	33357099	retrotransposon Ty3-gypsy subclass	P:cellular macromolecule metabolic process; P:polysaccharide catabolic process; F:hydrolase activity, hydrolyzing O-glycosyl compounds; F:binding
ZLOC_23199	chr4H	33490589	33492520	beta- insoluble isoenzyme 3-like	P:carbohydrate metabolic process; C:extracellular region; F:beta-fructofuranosidase activity	EC:3.2.1.26	Beta-fructofuranosidase
ZLOC_23200	chr4H	33539848	33541048	pollen-specific leucine-rich repeat extensin 3
ZLOC_23201	chr4H	33701089	33702374	UPF0481 At3g47200-like	C:integral component of membrane
ZLOC_23202	chr4H	33785397	33786149	transposon En Spm sub-class	F:D-arabinono-1,4-lactone oxidase activity; C:integral component of membrane; P:oxidation-reduction process	EC:1.1.3.37	D-arabinono-1,4-lactone oxidase
ZLOC_23203	chr4H	33865922	33867133	Transposable element	F:nucleic acid binding; F:zinc ion binding; P:DNA integration
ZLOC_23204	chr4H	33902447	33904055	glycerol-3-phosphate 2-O-acyltransferase 6-like	F:glycerol-3-phosphate 2-O-acyltransferase activity; P:cutin biosynthetic process; C:integral component of membrane; F:phosphatase activity; F:glycerol-3-phosphate O-acyltransferase activity; P:dephosphorylation	EC:2.3.1.15; EC:3.1.3.41	Glycerol-3-phosphate 1-O-acyltransferase; 4-nitrophenylphosphatase
ZLOC_23205	chr4H	34152543	34153607	syntaxin-related KNOLLE	P:cell proliferation; P:response to cyclopentenone; P:acetyl-CoA metabolic process; P:cytokinesis by cell plate formation; P:intracellular protein transport; P:exocytosis; F:proton-transporting ATP synthase activity, rotational mechanism; P:response to oxidative stress; P:spindle assembly; C:plasmodesma; P:ATP synthesis coupled proton transport; F:SNAP receptor activity; F:SNARE binding; C:cell p…	EC:3.6.1.3; EC:3.6.1.15; EC:1.11.1.7	Adenosinetriphosphatase; Nucleoside-triphosphate phosphatase; Peroxidase
ZLOC_23206	chr4H	34683667	34684539	D-3-phosphoglycerate chloroplastic	F:oxidoreductase activity, acting on the CH-OH group of donors, NAD or NADP as acceptor; F:organic cyclic compound binding; F:heterocyclic compound binding; F:ion binding; F:small molecule binding; P:cellular amino acid biosynthetic process
ZLOC_23207	chr4H	35679078	35680226	hypothetical protein TRIUR3_16882
ZLOC_23208	chr4H	35836618	35840266	ribonuclease H At1g65750	P:nuclear-transcribed mRNA catabolic process, nonsense-mediated decay; F:protein serine/threonine kinase activity; P:protein phosphorylation; F:ligase activity	EC:2.7.11	Transferring phosphorus-containing groups
ZLOC_23209	chr4H	35855282	35863646	serine threonine- kinase SMG1-like	P:DNA repair; F:pyridoxal phosphate binding; P:L-serine metabolic process; F:glycine hydroxymethyltransferase activity; F:methyltransferase activity; F:protein serine/threonine kinase activity; P:protein phosphorylation; P:glycine metabolic process; C:nucleus; F:ATP binding; P:nuclear-transcribed mRNA catabolic process, nonsense-mediated decay; P:tetrahydrofolate interconversion; P:methylation	EC:2.7.11; EC:2.1.2.1	Transferring phosphorus-containing groups; Glycine hydroxymethyltransferase
ZLOC_23210	chr4H	36569633	36571195	retrotransposon unclassified	F:organic cyclic compound binding; F:heterocyclic compound binding; F:hydrolase activity
ZLOC_23211	chr4H	36743821	36745064	TRANSPARENT TESTA 12	P:drug transmembrane transport; F:antiporter activity; C:integral component of membrane; F:drug transmembrane transporter activity
ZLOC_23212	chr4H	36980747	36981929	DIMBOA UDP-glucosyltransferase BX9-like	P:flavonoid glucuronidation; F:quercetin 3-O-glucosyltransferase activity; C:intracellular membrane-bounded organelle; F:quercetin 7-O-glucosyltransferase activity; P:flavonoid biosynthetic process
ZLOC_23213	chr4H	36982546	36984177	retrotransposon Ty1-copia subclass	F:nucleic acid binding; P:DNA integration
ZLOC_23214	chr4H	36986163	36987161	retrotransposon unclassified	P:cell division; F:nucleic acid binding; P:DNA integration; P:chromosome segregation; C:plastid; F:microtubule binding
ZLOC_23215	chr4H	37244690	37245589	CCR4-associated factor 1-11	F:nucleic acid binding; C:nucleus
ZLOC_23216	chr4H	37590580	37591479	CCR4-associated factor 1-11	F:nucleic acid binding; C:nucleus
ZLOC_23217	chr4H	37656438	37657649	hypothetical protein F775_03414	C:intracellular membrane-bounded organelle; C:cytoplasmic part
ZLOC_23218	chr4H	37705813	37708356	hypothetical protein F775_00092
ZLOC_23219	chr4H	37760969	37763949	probable E3 ubiquitin- ligase ARI1	F:zinc ion binding; F:ubiquitin conjugating enzyme binding; F:ubiquitin protein ligase activity; C:ubiquitin ligase complex; C:cytoplasm; P:protein polyubiquitination; P:positive regulation of proteasomal ubiquitin-dependent protein catabolic process; F:ligase activity; P:protein ubiquitination involved in ubiquitin-dependent protein catabolic process
ZLOC_23220	chr4H	37779645	37780932	metacaspase-1-like
ZLOC_23221	chr4H	38358583	38359586	retrotransposon Ty3-gypsy subclass	F:nucleic acid binding; F:catalytic activity; P:DNA metabolic process
ZLOC_23222	chr4H	38656957	38658609	CUP-SHAPED COTYLEDON 2	C:nucleus; F:DNA binding; F:transcription factor activity, sequence-specific DNA binding; P:transcription, DNA-templated; P:cell wall macromolecule metabolic process; P:regulation of transcription, DNA-templated; P:xylem development
ZLOC_23223	chr4H	38718149	38719309	predicted protein	C:membrane; C:integral component of membrane
ZLOC_23234	chr4H	41651301	41652347	MND1-interacting 1	C:nucleus; F:DNA binding; F:zinc ion binding; F:copper ion binding; F:oxidoreductase activity; P:transcription, DNA-templated; P:regulation of transcription, DNA-templated; P:oxidation-reduction process
ZLOC_23235	chr4H	41678614	41679555	FAR1-RELATED SEQUENCE 5	F:zinc ion binding; P:regulation of transcription, DNA-templated
ZLOC_23236	chr4H	41716429	41717719	probable O-methyltransferase 2	F:O-methyltransferase activity; F:protein dimerization activity; F:S-adenosylmethionine-dependent methyltransferase activity; P:aromatic compound biosynthetic process; P:methylation
ZLOC_23237	chr4H	41740239	41743402	O-methyltransferase ZRP4	F:O-methyltransferase activity; F:protein dimerization activity; F:S-adenosylmethionine-dependent methyltransferase activity; P:aromatic compound biosynthetic process; P:methylation
ZLOC_23241	chr4H	43103035	43104734	DNA binding isoform X1	C:nucleus
ZLOC_23251	chr4H	46925499	46930945	hypothetical protein F775_33040
ZLOC_23252	chr4H	47186008	47187543	Z (180 AA)	C:extracellular space; F:serine-type endopeptidase inhibitor activity; P:negative regulation of endopeptidase activity; F:nutrient reservoir activity; P:defense response
ZLOC_23253	chr4H	47219735	47221130	transposon En Spm sub-class	C:mitochondrion
ZLOC_23254	chr4H	47253553	47254701	Transposable element	F:nucleic acid binding; F:zinc ion binding; P:DNA integration
ZLOC_23255	chr4H	47261498	47263112	DEAD-box ATP-dependent RNA helicase 37	F:peroxidase activity; P:response to oxidative stress; F:metal ion binding; P:cellular oxidant detoxification; P:oxidation-reduction process; F:heme binding	EC:1.11.1.7	Peroxidase
ZLOC_23267	chr4H	49514603	49515487	Poly [ADP-ribose] polymerase 2-A	P:DNA ligation involved in DNA repair; C:nucleus; F:DNA ligase (ATP) activity; P:lagging strand elongation; P:protein ADP-ribosylation; C:mitochondrion; P:double-strand break repair via nonhomologous end joining; P:response to gamma radiation; F:NAD+ ADP-ribosyltransferase activity	EC:2.4.2.30; EC:6.5.1.1	NAD(+) ADP-ribosyltransferase; DNA ligase (ATP)
ZLOC_23268	chr4H	49881000	49881347	Serine threonine- kinase mph1	F:ATPase activity; F:zinc ion binding; P:mitotic cell cycle checkpoint; F:serine-type endopeptidase activity; P:protein autophosphorylation; C:ribosome; F:protein serine/threonine kinase activity; P:response to stress; P:translation; F:ATP binding; F:calmodulin binding; F:protein serine/threonine/tyrosine kinase activity; F:structural constituent of ribosome; F:oxidoreductase activity; C:membrane…	EC:2.7.11; EC:3.4.21; EC:2.7.12.1; EC:3.6.1.3; EC:3.6.1.15	Transferring phosphorus-containing groups; Acting on peptide bonds (peptidases); Dual-specificity kinase; Adenosinetriphosphatase; Nucleoside-triphosphate phosphatase
ZLOC_23269	chr4H	49899698	49900495	dof zinc finger -like	F:DNA binding; P:regulation of transcription, DNA-templated
ZLOC_23272	chr4H	50313900	50315627	retrotransposon Ty3-gypsy subclass	P:nucleic acid metabolic process; P:cellulose catabolic process; F:cellulase activity	EC:3.2.1.4	Cellulase
ZLOC_23273	chr4H	50474811	50475470	transposon unclassified	C:mitochondrion
ZLOC_23274	chr4H	50526505	50526960	retrotransposon Ty1-copia subclass	F:nucleotide binding; F:ATPase activity; C:membrane; F:ion binding; P:transport	EC:3.6.1.3; EC:3.6.1.15	Adenosinetriphosphatase; Nucleoside-triphosphate phosphatase
ZLOC_23374	chr4H	76845819	76847197	retrotransposon unclassified	F:binding
ZLOC_23450	chr4H	98010748	98011849	glutathione S-transferase T3-like	C:nucleus; F:translation initiation factor activity; F:ATP binding; C:mitochondrion; F:helicase activity; P:mismatch repair; F:mismatched DNA binding; P:translational initiation	EC:3.6.1.15	Nucleoside-triphosphate phosphatase
ZLOC_23451	chr4H	98067197	98067673	reverse	F:RNA-directed DNA polymerase activity; F:metal ion binding; P:RNA-dependent DNA biosynthetic process	EC:2.7.7.49	RNA-directed DNA polymerase
ZLOC_23452	chr4H	98069863	98070480	retrotransposon Ty1-copia subclass	F:binding; C:plastid
ZLOC_23455	chr4H	99569553	99570220	vacuolar iron transporter homolog 4-like	F:iron ion transmembrane transporter activity; P:manganese ion transmembrane transport; C:membrane; F:manganese ion transmembrane transporter activity; P:intracellular sequestering of iron ion; P:cellular manganese ion homeostasis; P:cellular response to iron ion
ZLOC_23456	chr4H	100041139	100044139	DNA damage-inducible 1-	F:nucleic acid binding; P:DNA integration
ZLOC_23458	chr4H	100759373	100759738	hypothetical protein F775_00925
ZLOC_23459	chr4H	100774109	100776405	predicted protein	F:rRNA N-glycosylase activity; P:defense response; P:negative regulation of translation	EC:3.2.2.22	rRNA N-glycosylase
ZLOC_23460	chr4H	100921816	100922768	retrotransposon Ty1-copia subclass	C:nucleus; F:DNA binding; F:zinc ion binding; F:copper ion binding; F:oxidoreductase activity; P:transcription, DNA-templated; P:regulation of transcription, DNA-templated; P:oxidation-reduction process
ZLOC_23461	chr4H	100998088	100999974	retrotransposon unclassified	P:nucleic acid metabolic process; P:cellular macromolecule metabolic process; C:plastid
ZLOC_23462	chr4H	101315121	101316210	retrotransposon Ty3-gypsy subclass	F:binding
ZLOC_23468	chr4H	102980500	102987452	retrotransposon Ty3-gypsy subclass	F:nucleic acid binding; P:macromolecule metabolic process; C:intracellular membrane-bounded organelle; C:cytoplasmic part; P:primary metabolic process
ZLOC_23469	chr4H	103053311	103054400	retrotransposon Ty3-gypsy subclass	F:nucleic acid binding; P:DNA metabolic process
ZLOC_23483	chr4H	106138551	106139958	retrotransposon Ty3-gypsy subclass	P:cellular macromolecule metabolic process; P:polysaccharide catabolic process; F:hydrolase activity, hydrolyzing O-glycosyl compounds
ZLOC_23489	chr4H	107332460	107333101	VAMP SEC22	C:plasmodesma; P:signal transduction; C:integral component of membrane; P:defense response; F:signal transducer activity; C:anchored component of plasma membrane
ZLOC_23490	chr4H	107425240	107426004	Transposable element	F:nucleic acid binding; F:zinc ion binding; P:DNA integration
ZLOC_23491	chr4H	107687693	107689071	retrotransposon unclassified	F:nucleic acid binding; F:zinc ion binding; F:metal ion binding; C:membrane; C:integral component of membrane
ZLOC_23492	chr4H	107985339	107986391	Transposable element	F:nucleic acid binding; F:zinc ion binding; P:DNA integration
ZLOC_23493	chr4H	108480376	108480885	Chemocyanin	F:electron carrier activity; C:anchored component of plasma membrane
ZLOC_23497	chr4H	110141056	110141589	retrotransposon unclassified	F:nucleic acid binding; F:transition metal ion binding; P:metabolic process
ZLOC_23498	chr4H	110145542	110147584	Tyrosine N-monooxygenase	F:alternative oxidase activity; F:transferase activity, transferring hexosyl groups; F:metal ion binding; C:integral component of membrane; P:oxidation-reduction process; C:respiratory chain	EC:1.10.3	Acting on diphenols and related substances as donors
ZLOC_23511	chr4H	113775753	113776663	DNA mismatch repair Msh6-1	C:nucleus; F:ATP binding; F:aminoacyl-tRNA ligase activity; C:plasmodesma; C:mitochondrion; C:cytosol; P:mismatch repair; F:tRNA binding; F:mismatched DNA binding
ZLOC_23520	chr4H	117602850	117603563	E3 ubiquitin- ligase ATL6-like	F:zinc ion binding; C:integral component of membrane
ZLOC_23521	chr4H	117813991	117815877	Peroxidase 4	F:peroxidase activity; P:response to oxidative stress; F:metal ion binding; C:membrane; P:cellular oxidant detoxification; P:oxidation-reduction process; C:extracellular region; F:heme binding; P:hydrogen peroxide catabolic process	EC:1.11.1.7	Peroxidase
ZLOC_23523	chr4H	118828352	118829641	retrotransposon Ty3-gypsy subclass	P:cellulose catabolic process; F:cellulase activity	EC:3.2.1.4	Cellulase
ZLOC_23524	chr4H	119145388	119147247	retrotransposon Ty3-gypsy subclass	P:nucleic acid metabolic process; P:cellulose catabolic process; F:cellulase activity	EC:3.2.1.4	Cellulase
ZLOC_23525	chr4H	119674565	119677295	AC108884_10 non-LTR retroelement reverse transcriptase	F:organic cyclic compound binding; F:heterocyclic compound binding; F:catalytic activity; P:metabolic process; F:ion binding
ZLOC_23526	chr4H	119682906	119688494	retrotransposon Ty3-gypsy subclass	F:binding
ZLOC_23527	chr4H	119734227	119735531	retrotransposon Ty3-gypsy subclass	P:macromolecule metabolic process; F:binding; P:primary metabolic process
ZLOC_23532	chr4H	120447920	120448765	retrotransposon Ty1-copia subclass	F:nucleic acid binding; P:nucleic acid metabolic process; P:cellular macromolecule metabolic process; F:catalytic activity; F:metal ion binding
ZLOC_23533	chr4H	120667411	120668930	retrotransposon Ty1-copia subclass	C:nucleus; F:DNA binding; F:zinc ion binding; F:copper ion binding; F:oxidoreductase activity; P:transcription, DNA-templated; P:regulation of transcription, DNA-templated; P:oxidation-reduction process
ZLOC_23534	chr4H	120710734	120712314	pentatricopeptide repeat-containing At4g18840	P:lipid transport; C:mitochondrion; F:lipid binding
ZLOC_23535	chr4H	120771878	120772544	serine threonine- phosphatase 7 long form homolog	F:ADP binding
ZLOC_23536	chr4H	121010604	121010966	lipid transfer	P:lipid transport; F:lipid binding
ZLOC_23537	chr4H	121024133	121024468	non-specific lipid-transfer 4	P:lipid transport; F:lipid binding
ZLOC_23538	chr4H	121246841	121247476	wall-associated receptor kinase 2-like	F:ATP binding; F:calcium ion binding; C:membrane; F:protein serine/threonine kinase activity; P:protein phosphorylation; F:polysaccharide binding	EC:2.7.11	Transferring phosphorus-containing groups
ZLOC_23539	chr4H	121336356	121336781	hypothetical protein F775_05454	C:integral component of membrane
ZLOC_23540	chr4H	121339370	121339792	hypothetical protein F775_01673	C:membrane; C:integral component of membrane
ZLOC_23541	chr4H	121398557	121406833	7-deoxyloganetin glucosyltransferase-like	P:flavonoid glucuronidation; F:quercetin 3-O-glucosyltransferase activity; C:intracellular membrane-bounded organelle; F:quercetin 7-O-glucosyltransferase activity; P:flavonoid biosynthetic process
ZLOC_23542	chr4H	121544635	121545561	retrotransposon Ty3-gypsy subclass	F:nucleic acid binding; F:catalytic activity; P:DNA metabolic process
ZLOC_23543	chr4H	121549419	121550321	retrotransposon unclassified	P:cellular macromolecule metabolic process; P:polysaccharide catabolic process; F:hydrolase activity, hydrolyzing O-glycosyl compounds
ZLOC_23548	chr4H	122454900	122458638	retrotransposon unclassified	C:mitochondrion; C:plastid
ZLOC_23549	chr4H	122546736	122547335	retrotransposon unclassified	F:binding
ZLOC_23563	chr4H	128919735	128920886	bromodomain-containing DDB_G0270170-like
ZLOC_23564	chr4H	129467176	129470046	DEAD-box ATP-dependent RNA helicase 37	F:peroxidase activity; P:response to oxidative stress; F:metal ion binding; P:cellular oxidant detoxification; P:oxidation-reduction process; F:hydrolase activity; F:heme binding	EC:1.11.1.7	Peroxidase
ZLOC_23572	chr4H	132863904	132864311	predicted protein
ZLOC_23587	chr4H	137640683	137641785	caffeoylshikimate esterase-like	C:membrane; P:lipid metabolic process; F:lipase activity
ZLOC_23588	chr4H	137643071	137643781	retrotransposon Ty1-copia subclass	F:nucleic acid binding; P:nucleic acid metabolic process; F:ubiquitin-protein transferase activity; F:zinc ion binding; C:mitochondrion; F:hydrolase activity; P:protein ubiquitination
ZLOC_23589	chr4H	137815933	137816649	CCT motif family	C:intracellular membrane-bounded organelle
ZLOC_23590	chr4H	138147347	138148357	Transposable element	F:nucleic acid binding; F:zinc ion binding
ZLOC_23591	chr4H	138409554	138410599	chloride channel CLC-g	F:zinc ion binding; P:regulation of anion transmembrane transport; P:ion transmembrane transport; C:integral component of membrane; P:chloride transport; F:voltage-gated chloride channel activity
ZLOC_23592	chr4H	138730638	138731282	retrotransposon unclassified	F:DNA binding; F:RNA-DNA hybrid ribonuclease activity; F:RNA-directed DNA polymerase activity; F:RNA binding; C:mitochondrion; P:DNA recombination; P:RNA-dependent DNA biosynthetic process; C:plastid	EC:3.1.30; EC:2.7.7.49; EC:3.1.26; EC:3.1.26.4	Acting on ester bonds; RNA-directed DNA polymerase; Acting on ester bonds; Ribonuclease H
ZLOC_23593	chr4H	138767085	138767942	retrotransposon Ty3-gypsy subclass	F:nucleic acid binding; F:catalytic activity; P:DNA metabolic process
ZLOC_23594	chr4H	138834007	138834627	retrotransposon Ty1-copia subclass	C:nucleus; F:DNA binding; F:zinc ion binding; F:copper ion binding; F:oxidoreductase activity; P:transcription, DNA-templated; P:regulation of transcription, DNA-templated; P:oxidation-reduction process
ZLOC_23595	chr4H	138893215	138894779	YEATS domain-containing 2-like	P:cellular metabolic process
ZLOC_23596	chr4H	138895009	138897627	AC025098_18 copia-type poly	F:peroxidase activity; F:DNA binding; F:electron carrier activity; C:mitochondrion; P:DNA recombination; P:DNA integration; P:electron transport chain; C:plastid	EC:1.11.1.7	Peroxidase
ZLOC_23597	chr4H	139124988	139126662	predicted protein	C:membrane; C:integral component of membrane
ZLOC_23598	chr4H	139347493	139348584	retrotransposon Ty1-copia subclass	F:nucleic acid binding; P:nucleic acid metabolic process; F:transition metal ion binding; F:catalytic activity; C:intracellular membrane-bounded organelle; P:nucleobase-containing compound biosynthetic process; P:cellular macromolecule biosynthetic process
ZLOC_23599	chr4H	139469121	139470212	retrotransposon Ty1-copia subclass	F:nucleic acid binding; P:nucleic acid metabolic process; F:transition metal ion binding; F:catalytic activity; C:intracellular membrane-bounded organelle; P:nucleobase-containing compound biosynthetic process; P:cellular macromolecule biosynthetic process
ZLOC_23600	chr4H	139673289	139675806	double-stranded RNA-binding 8	P:ncRNA processing; F:double-stranded RNA binding; P:production of miRNAs involved in gene silencing by miRNA
ZLOC_23601	chr4H	139716567	139716941	hypothetical protein F775_43418
ZLOC_23602	chr4H	139872960	139873334	hypothetical protein F775_43418
ZLOC_23633	chr4H	145999257	146000128	F-box PP2-B11-like isoform X1	F:zinc ion binding
ZLOC_23634	chr4H	146299485	146300770	retrotransposon unclassified	F:nucleic acid binding; F:zinc ion binding; F:metal ion binding; C:membrane; C:integral component of membrane
ZLOC_23651	chr4H	155091294	155092146	glutathione S-transferase T3-like	F:ATP binding; F:RNA binding; F:catalytic activity; C:cytoplasmic part; P:mismatch repair; F:mismatched DNA binding
ZLOC_23652	chr4H	155107571	155108722	hypothetical protein TRIUR3_16882
ZLOC_23673	chr4H	159841132	159841683	methyltransferase PMT27	P:metabolic process; F:binding; F:transferase activity
ZLOC_23674	chr4H	160014502	160016774	calcium-dependent kinase 17-like	C:nucleus; F:ATP binding; F:calmodulin binding; P:abscisic acid-activated signaling pathway; C:cytoplasm; F:calcium ion binding; P:protein autophosphorylation; F:calmodulin-dependent protein kinase activity; P:peptidyl-serine phosphorylation; P:intracellular signal transduction; F:calcium-dependent protein serine/threonine kinase activity	EC:2.7.11; EC:2.7.11.17	Transferring phosphorus-containing groups; Calcium/calmodulin-dependent protein kinase
ZLOC_23675	chr4H	160199094	160200083	hypothetical protein TRIUR3_34298	F:binding
ZLOC_23693	chr4H	166253548	166254330	retrotransposon unclassified	F:binding
ZLOC_23694	chr4H	166577227	166577808	retrotransposon Ty3-gypsy subclass	P:RNA phosphodiester bond hydrolysis, endonucleolytic; F:DNA binding; F:RNA-DNA hybrid ribonuclease activity; F:RNA-directed DNA polymerase activity; F:RNA binding; P:DNA recombination; P:DNA integration; P:RNA-dependent DNA biosynthetic process	EC:3.1.30; EC:2.7.7.49; EC:3.1.26; EC:3.1.26.4	Acting on ester bonds; RNA-directed DNA polymerase; Acting on ester bonds; Ribonuclease H
ZLOC_23695	chr4H	166652213	166652608	retrotransposon unclassified	F:nucleic acid binding; P:RNA phosphodiester bond hydrolysis, endonucleolytic; F:RNA-DNA hybrid ribonuclease activity; C:mitochondrion; P:DNA integration; C:plastid	EC:3.1.30; EC:3.1.26; EC:3.1.26.4	Acting on ester bonds; Acting on ester bonds; Ribonuclease H
ZLOC_23718	chr4H	171827199	171828347	hypothetical protein TRIUR3_16882
ZLOC_23722	chr4H	173665086	173667947	retrotransposon unclassified	P:macromolecule metabolic process; F:binding; P:primary metabolic process; P:cellular process
ZLOC_23723	chr4H	173820198	173821472	retrotransposon Ty3-gypsy subclass	P:cellulose catabolic process; F:cellulase activity	EC:3.2.1.4	Cellulase
ZLOC_23724	chr4H	173864049	173870146	retrotransposon unclassified	F:nucleic acid binding; C:intracellular membrane-bounded organelle; C:cytoplasmic part; P:DNA metabolic process
ZLOC_23733	chr4H	177027118	177027933	galactoside 2-alpha-L-fucosyltransferase	P:xyloglucan biosynthetic process; P:fucosylation; C:integral component of membrane; C:Golgi apparatus; F:galactoside 2-alpha-L-fucosyltransferase activity; P:plant-type cell wall biogenesis	EC:2.4.1.69	Galactoside 2-alpha-L-fucosyltransferase
ZLOC_23734	chr4H	177027999	177028829	Galactoside 2-alpha-L-fucosyltransferase	P:xyloglucan biosynthetic process; P:fucosylation; C:integral component of membrane; C:Golgi apparatus; F:galactoside 2-alpha-L-fucosyltransferase activity; P:plant-type cell wall biogenesis	EC:2.4.1.69	Galactoside 2-alpha-L-fucosyltransferase
ZLOC_23756	chr4H	184454599	184455240	DEAD-box ATP-dependent RNA helicase 37	F:nucleic acid binding; F:ATP binding; F:helicase activity	EC:3.6.1.15	Nucleoside-triphosphate phosphatase
ZLOC_23757	chr4H	184719455	184719946	predicted protein	C:mitochondrion; C:membrane; C:integral component of membrane
ZLOC_23771	chr4H	190559956	190560576	transposon En Spm sub-class	C:integral component of membrane
ZLOC_23772	chr4H	190646849	190647652	DEAD-box ATP-dependent RNA helicase 37	F:nucleic acid binding; F:ATP binding; F:helicase activity; F:hydrolase activity
ZLOC_23773	chr4H	190966203	190966709	CBL-interacting kinase 13	F:ATP binding; F:ADP binding; F:protein serine/threonine kinase activity; P:protein phosphorylation	EC:2.7.11	Transferring phosphorus-containing groups
ZLOC_23827	chr4H	208782501	208783779	G-type lectin S-receptor-like serine threonine- kinase At1g34300	F:ATP binding; C:integral component of membrane; F:protein kinase activity; P:protein phosphorylation
ZLOC_23828	chr4H	209122842	209125370	receptor-like cytosolic serine threonine- kinase RBK2	F:ATP binding; F:protein serine/threonine kinase activity; P:protein phosphorylation	EC:2.7.11	Transferring phosphorus-containing groups
ZLOC_23843	chr4H	214935195	214936075	transposon En Spm sub-class	F:nucleic acid binding; F:ATP binding; P:metabolic process; F:helicase activity	EC:3.6.1.15	Nucleoside-triphosphate phosphatase
ZLOC_23844	chr4H	215301449	215304349	transposon En Spm sub-class	F:nucleic acid binding; F:peroxidase activity; F:ATP binding; P:response to oxidative stress; F:metal ion binding; P:cellular oxidant detoxification; F:helicase activity; P:oxidation-reduction process; F:heme binding	EC:3.6.1.15; EC:1.11.1.7	Nucleoside-triphosphate phosphatase; Peroxidase
ZLOC_23854	chr4H	222019867	222020612	DEAD-box ATP-dependent RNA helicase 37	F:nucleic acid binding; F:ATP binding; F:helicase activity	EC:3.6.1.15	Nucleoside-triphosphate phosphatase
ZLOC_23855	chr4H	222056413	222056935	hypothetical protein F775_33055
ZLOC_23856	chr4H	222650918	222652337	retrotransposon Ty1-copia subclass	F:nucleic acid binding; P:DNA integration
ZLOC_23857	chr4H	222652485	222653462	Retrovirus-related Pol poly from transposon TNT 1-	F:nucleic acid binding; F:zinc ion binding; C:mitochondrion; P:DNA integration
ZLOC_23871	chr4H	229291334	229292377	retrotransposon unclassified	F:nucleic acid binding; F:zinc ion binding; F:metal ion binding; C:membrane; C:integral component of membrane
ZLOC_23872	chr4H	229630421	229632737	retrotransposon unclassified	F:binding
ZLOC_23895	chr4H	241476838	241477299	retrotransposon Ty3-gypsy subclass	F:nucleic acid binding; P:macromolecule metabolic process; F:metal ion binding; P:primary metabolic process
ZLOC_23905	chr4H	245133188	245134039	D-3-phosphoglycerate chloroplastic	F:oxidoreductase activity, acting on the CH-OH group of donors, NAD or NADP as acceptor; F:organic cyclic compound binding; F:heterocyclic compound binding; F:ion binding; F:small molecule binding; P:cellular amino acid biosynthetic process
ZLOC_23906	chr4H	247331298	247332545	hypothetical protein TRIUR3_16882
ZLOC_23907	chr4H	247373256	247373756	gag poly	C:nucleus; F:DNA binding; F:zinc ion binding; F:DNA-directed 5'-3' RNA polymerase activity; F:ribonucleoside binding; F:copper ion binding; F:oxidoreductase activity; P:transcription, DNA-templated; P:regulation of transcription, DNA-templated; P:oxidation-reduction process	EC:2.7.7.6	DNA-directed RNA polymerase
ZLOC_23908	chr4H	247503237	247506136	hypothetical protein F775_33055
ZLOC_23909	chr4H	247568706	247570601	retrotransposon Ty1-copia subclass	C:intracellular membrane-bounded organelle; C:cytoplasmic part; F:binding
ZLOC_23910	chr4H	247932767	247933651	retrotransposon unclassified	F:binding
ZLOC_23932	chr4H	256438245	256438871	gag poly	F:DNA binding; F:DNA-directed 5'-3' RNA polymerase activity; F:ribonucleoside binding; F:metal ion binding; P:transcription, DNA-templated	EC:2.7.7.6	DNA-directed RNA polymerase
ZLOC_23933	chr4H	256540721	256541287	gag-pol poly	C:chloroplast stroma; F:tyrosine-tRNA ligase activity; F:ATP binding; P:tyrosyl-tRNA aminoacylation; F:RNA binding; P:embryo development ending in seed dormancy; C:mitochondrion	EC:6.1.1.1	Tyrosine--tRNA ligase
ZLOC_23934	chr4H	256548047	256548691	gag-pol poly
ZLOC_23939	chr4H	260039523	260040878	retrotransposon Ty1-copia subclass	F:nucleic acid binding; P:nucleic acid metabolic process; F:transition metal ion binding; F:catalytic activity; C:intracellular membrane-bounded organelle; P:nucleobase-containing compound biosynthetic process; P:single-organism process; P:cellular macromolecule biosynthetic process
ZLOC_23940	chr4H	260253718	260255338	retrotransposon unclassified	P:RNA phosphodiester bond hydrolysis, endonucleolytic; F:nucleic acid binding; F:RNA-DNA hybrid ribonuclease activity; P:DNA integration; C:plastid
ZLOC_23941	chr4H	260987198	260988445	hypothetical protein TRIUR3_16882
ZLOC_23956	chr4H	266766088	266766531	intron-binding aquarius	C:intracellular membrane-bounded organelle
ZLOC_23957	chr4H	266835987	266837098	intron-binding aquarius	C:spliceosomal complex; P:mRNA splicing, via spliceosome
ZLOC_23970	chr4H	272488022	272488711	retrotransposon Ty3-gypsy subclass	F:binding; C:plastid
ZLOC_23971	chr4H	272600461	272601174	transposon unclassified	F:DNA binding; F:RNA-DNA hybrid ribonuclease activity; F:RNA-directed DNA polymerase activity; F:RNA binding; P:DNA recombination; P:RNA-dependent DNA biosynthetic process; C:plastid	EC:3.1.30; EC:2.7.7.49; EC:3.1.26; EC:3.1.26.4	Acting on ester bonds; RNA-directed DNA polymerase; Acting on ester bonds; Ribonuclease H
ZLOC_23994	chr4H	282796579	282800641	calcium-binding CML18	F:calcium ion binding; C:membrane; P:metabolic process; F:protein dimerization activity; F:transferase activity
ZLOC_23995	chr4H	282832434	282835411	hypothetical protein F775_00092
ZLOC_23996	chr4H	283205467	283207403	hypothetical protein F775_33040
ZLOC_24015	chr4H	292520042	292527936	retrotransposon Ty1-copia subclass	F:DNA binding; F:electron carrier activity; C:mitochondrion; C:membrane; P:DNA recombination; P:electron transport chain; C:plastid
ZLOC_24039	chr4H	303982075	303983791	retrotransposon unclassified	F:nucleic acid binding; F:catalytic activity; C:mitochondrion; P:DNA metabolic process; C:plastid
ZLOC_24045	chr4H	304751665	304753314	DEAD-box ATP-dependent RNA helicase 37	F:peroxidase activity; P:response to oxidative stress; F:metal ion binding; P:cellular oxidant detoxification; P:oxidation-reduction process; F:hydrolase activity; F:heme binding	EC:1.11.1.7	Peroxidase
ZLOC_24086	chr4H	317313708	317314703	retrotransposon unclassified	P:RNA phosphodiester bond hydrolysis, endonucleolytic; F:nucleic acid binding; F:RNA-DNA hybrid ribonuclease activity; P:DNA integration; C:plastid
ZLOC_24087	chr4H	317425768	317437921	retrotransposon unclassified	P:nucleic acid metabolic process; P:cellular macromolecule metabolic process; C:plastid
ZLOC_24088	chr4H	317488272	317490757	hypothetical protein TRIUR3_28489
ZLOC_24094	chr4H	319905837	319910046	ATP-dependent zinc metalloprotease FTSH	C:chloroplast envelope; F:ATP-dependent peptidase activity; F:metalloendopeptidase activity; C:chloroplast thylakoid membrane; P:cell division; F:ATP binding; C:mitochondrion; P:proteolysis; C:integral component of membrane; P:thylakoid membrane organization; P:photosystem II repair; P:photoinhibition; P:PSII associated light-harvesting complex II catabolic process	EC:3.4.24; EC:3.6.1.3; EC:3.6.1.15	Acting on peptide bonds (peptidases); Adenosinetriphosphatase; Nucleoside-triphosphate phosphatase
ZLOC_24095	chr4H	320171030	320171776	DEAD-box ATP-dependent RNA helicase 37	F:nucleic acid binding; F:ATP binding; F:helicase activity; F:hydrolase activity
ZLOC_24118	chr4H	328583044	328583985	retrotransposon Ty3-gypsy subclass	P:cellular macromolecule metabolic process; P:polysaccharide catabolic process; F:hydrolase activity, hydrolyzing O-glycosyl compounds
ZLOC_24119	chr4H	328605322	328606057	retrotransposon Ty3-gypsy subclass	F:nucleic acid binding; F:catalytic activity; P:DNA metabolic process
ZLOC_24132	chr4H	333897440	333898574	AT-hook motif nuclear-localized 15-like
ZLOC_24133	chr4H	334114968	334115999	probable galacturonosyltransferase-like 4	F:polygalacturonate 4-alpha-galacturonosyltransferase activity; P:polysaccharide biosynthetic process; C:Golgi apparatus; P:actin filament-based movement; C:pollen tube	EC:2.4.1.43	Polygalacturonate 4-alpha-galacturonosyltransferase
ZLOC_24164	chr4H	345156560	345157186	gag poly	C:nucleus; F:DNA binding; F:zinc ion binding; F:DNA-directed 5'-3' RNA polymerase activity; F:ribonucleoside binding; F:copper ion binding; F:oxidoreductase activity; P:transcription, DNA-templated; P:regulation of transcription, DNA-templated; P:oxidation-reduction process	EC:2.7.7.6	DNA-directed RNA polymerase
ZLOC_24165	chr4H	345214696	345217559	transposon En Spm sub-class	F:nucleic acid binding; F:ATP binding; F:oxidoreductase activity; P:metabolic process; F:helicase activity; P:response to stimulus	EC:3.6.1.15	Nucleoside-triphosphate phosphatase
ZLOC_24166	chr4H	345851994	345852572	retrotransposon unclassified	F:nucleotide binding; F:catalytic activity; C:membrane
ZLOC_24175	chr4H	349127945	349128631	hypothetical protein TRIUR3_16882	C:membrane; C:integral component of membrane
ZLOC_24176	chr4H	349181876	349182703	WEB family At1g75720-like	P:xylan biosynthetic process; P:chloroplast accumulation movement; P:chloroplast avoidance movement; C:cytosol
ZLOC_24182	chr4H	352061589	352062740	hypothetical protein TRIUR3_16882	F:nucleic acid binding; P:DNA integration
ZLOC_24187	chr4H	353109066	353111014	aspartic ase Asp1-like	P:protein metabolic process; C:membrane; F:peptidase activity
ZLOC_24220	chr4H	364017676	364018474	retrotransposon unclassified	F:metal ion binding; P:metabolic process
ZLOC_24221	chr4H	364104282	364107360	YEATS domain-containing 2-like	C:cell; F:protein disulfide oxidoreductase activity; P:glycerol ether metabolic process; P:cell redox homeostasis; P:oxidation-reduction process
ZLOC_24256	chr4H	376938830	376939654	retrotransposon Ty1-copia subclass	F:nucleic acid binding; P:nucleic acid metabolic process; P:cellular macromolecule metabolic process; F:metal ion binding
ZLOC_24260	chr4H	378135351	378136437	maturase K-like	F:nucleic acid binding; F:zinc ion binding; F:aspartic-type endopeptidase activity; F:metal ion binding; C:mitochondrion; P:proteolysis; P:DNA integration
ZLOC_24261	chr4H	378249218	378255917	retrotransposon unclassified	C:intracellular membrane-bounded organelle; C:cytoplasmic part
ZLOC_24262	chr4H	378389393	378392073	transposon En Spm sub-class	P:vesicle-mediated transport; C:integral component of membrane; C:clathrin adaptor complex; P:gravitropism; P:protein targeting to vacuole; F:hydrolase activity
ZLOC_24263	chr4H	378612915	378614285	retrotransposon Ty1-copia subclass	F:nucleic acid binding
ZLOC_24264	chr4H	378643283	378644433	DNA damage-inducible 1-
ZLOC_24272	chr4H	383361762	383362761	retrotransposon Ty3-gypsy subclass	P:nucleic acid metabolic process; P:cellular macromolecule metabolic process
ZLOC_24284	chr4H	391647946	391651511	retrotransposon unclassified	F:binding
ZLOC_24285	chr4H	392212682	392214699	ATP-dependent DNA helicase PIF1-like	F:ATP binding; P:DNA repair; F:DNA helicase activity; P:DNA duplex unwinding; P:telomere maintenance	EC:3.6.1.15	Nucleoside-triphosphate phosphatase
ZLOC_24287	chr4H	392527357	392528242	Chlorophyll chloroplastic	P:photoreactive repair; P:protein desumoylation; C:chloroplast thylakoid; P:DNA integration; P:transcription from plastid promoter; P:cell adhesion; F:ATP binding; F:substrate-specific transmembrane transporter activity; P:circadian regulation of gene expression; P:chloroplast relocation; F:prenyltransferase activity; P:positive regulation of transcription, DNA-templated; P:actin nucleation; P:re…	EC:4.1.99.3; EC:4.1.99	Deoxyribodipyrimidine photo-lyase; Carbon-carbon lyases
ZLOC_24306	chr4H	399406763	399407752	retrotransposon Ty1-copia subclass	F:DNA binding; C:mitochondrion; F:ion binding; P:DNA recombination; F:sugar:proton symporter activity; P:phosphoenolpyruvate-dependent sugar phosphotransferase system; C:plastid
ZLOC_24405	chr4H	432496387	432497685	WAS WASL-interacting family member 1-like	C:plastid
ZLOC_24407	chr4H	433085913	433087061	DNA damage-inducible 1-like
ZLOC_24408	chr4H	433601596	433602354	retrotransposon Ty3-gypsy subclass	F:DNA binding; F:RNA-DNA hybrid ribonuclease activity; F:RNA-directed DNA polymerase activity; F:RNA binding; C:mitochondrion; P:DNA recombination; P:RNA-dependent DNA biosynthetic process	EC:3.1.30; EC:2.7.7.49; EC:3.1.26; EC:3.1.26.4	Acting on ester bonds; RNA-directed DNA polymerase; Acting on ester bonds; Ribonuclease H
ZLOC_24409	chr4H	433814530	433815675	hypothetical protein TRIUR3_16882
ZLOC_24413	chr4H	435686783	435688684	retrotransposon Ty3-gypsy subclass	P:nucleic acid metabolic process; P:cellular macromolecule metabolic process; P:polysaccharide catabolic process; F:hydrolase activity, hydrolyzing O-glycosyl compounds; F:binding
ZLOC_24414	chr4H	435979217	435980593	transposon En Spm sub-class	C:membrane
ZLOC_24417	chr4H	437251821	437252751	retrotransposon Ty3-gypsy subclass	F:nucleic acid binding; P:DNA metabolic process
ZLOC_24418	chr4H	437465336	437465905	serine threonine- phosphatase 7 long form homolog	F:ADP binding
ZLOC_24426	chr4H	443386716	443388591	GDSL esterase lipase At4g16230-like	F:hydrolase activity, acting on ester bonds
ZLOC_24427	chr4H	443647204	443649403	DJ-1 family	F:glyoxalase III activity; P:methylglyoxal catabolic process to D-lactate via S-lactoyl-glutathione; P:proteolysis; F:peptidase activity; P:lactate biosynthetic process; F:hydrolase activity, acting on glycosyl bonds
ZLOC_24429	chr4H	445569521	445570099	TRANSPARENT TESTA 12	C:nucleus; F:DNA binding; F:transcription factor activity, sequence-specific DNA binding; P:drug transmembrane transport; F:catalytic activity; F:antiporter activity; P:transcription, DNA-templated; C:integral component of membrane; P:regulation of transcription, DNA-templated; P:single-organism metabolic process; F:drug transmembrane transporter activity
ZLOC_24430	chr4H	445631717	445633153	AF466646_7 poly	P:protein desumoylation; P:positive regulation of systemic acquired resistance; P:response to osmotic stress; P:regulation of transcription, DNA-templated; P:cell adhesion; P:trichome morphogenesis; P:root hair cell differentiation; F:binding; P:DNA metabolic process; P:circadian regulation of gene expression; F:catalytic activity; P:actin nucleation; P:regulation of long-day photoperiodism, flow…
ZLOC_24431	chr4H	445695680	445698959	retrotransposon Ty1-copia subclass	F:nucleic acid binding; F:zinc ion binding; P:DNA integration
ZLOC_24436	chr4H	446262619	446263812	retrotransposon unclassified	F:nucleic acid binding; F:zinc ion binding; F:metal ion binding; C:membrane; C:integral component of membrane
ZLOC_24437	chr4H	446467757	446472367	hypothetical protein TRIUR3_34011	C:integral component of membrane
ZLOC_24438	chr4H	446682997	446684757	retrotransposon unclassified	C:plastid
ZLOC_24448	chr4H	449618983	449622841	probable phosphatase 2C 60 isoform X2	F:protein serine/threonine phosphatase activity; F:metal ion binding; P:protein dephosphorylation; C:plastid	EC:3.1.3.16; EC:3.1.3.41	Protein-serine/threonine phosphatase; 4-nitrophenylphosphatase
ZLOC_24450	chr4H	450267848	450268570	retrotransposon Ty1-copia subclass	C:nucleus; F:DNA binding; F:zinc ion binding; F:copper ion binding; F:oxidoreductase activity; P:transcription, DNA-templated; P:regulation of transcription, DNA-templated; P:oxidation-reduction process
ZLOC_24451	chr4H	450310381	450311769	probable glycosyltransferase 5	F:transferase activity, transferring glycosyl groups; C:integral component of membrane; C:Golgi membrane
ZLOC_24452	chr4H	450549200	450549979	argininosuccinate chloroplastic isoform X1	F:catalytic activity; P:arginine biosynthetic process via ornithine; F:lyase activity; F:argininosuccinate lyase activity; C:plastid
ZLOC_24453	chr4H	450559917	450560372	RNA-dependent RNA polymerase 2	F:nucleotide binding; F:nucleic acid binding; F:RNA-directed 5'-3' RNA polymerase activity; P:transcription, RNA-templated	EC:2.7.7.48	RNA-directed RNA polymerase
ZLOC_24454	chr4H	450578897	450579918	outer envelope pore 16- chloroplastic	C:mitochondrial inner membrane presequence translocase complex; C:integral component of mitochondrial inner membrane; F:protein channel activity; P:protein import into mitochondrial matrix
ZLOC_24455	chr4H	451079303	451079668	hypothetical protein F775_00925
ZLOC_24456	chr4H	451090243	451091075	B3 domain-containing	F:DNA binding; C:nucleus; P:transcription, DNA-templated; P:regulation of transcription, DNA-templated
ZLOC_24460	chr4H	451530326	451531792	retrotransposon Ty1-copia subclass	C:nucleus; F:DNA binding; F:zinc ion binding; F:copper ion binding; F:oxidoreductase activity; P:transcription, DNA-templated; P:regulation of transcription, DNA-templated; P:oxidation-reduction process
ZLOC_24461	chr4H	451608602	451609371	universal stress 1561	P:response to molecule of fungal origin; C:vacuole; P:response to stress
ZLOC_24462	chr4H	452097542	452097961	ABC transporter G family member 37	F:ATPase activity; F:ATP binding; P:heterocycle metabolic process; P:organic cyclic compound metabolic process; C:integral component of membrane; P:cellular nitrogen compound metabolic process; F:transferase activity	EC:3.6.1.3; EC:3.6.1.15	Adenosinetriphosphatase; Nucleoside-triphosphate phosphatase
ZLOC_24463	chr4H	452124092	452127401	Transposable element	C:integral component of membrane
ZLOC_24469	chr4H	454843212	454843866	GAG-POL precursor	F:DNA binding; F:catalytic activity; P:DNA recombination; P:DNA integration
ZLOC_24470	chr4H	454912633	454913787	hypothetical protein TRIUR3_16882
ZLOC_24471	chr4H	455180727	455187369	retrotransposon Ty3-gypsy subclass	P:macromolecule metabolic process; F:binding; P:primary metabolic process
ZLOC_24472	chr4H	457154259	457158281	Transposable element	F:nucleic acid binding; F:zinc ion binding; P:DNA integration
ZLOC_24473	chr4H	457203489	457204287	probable phosphatase 2C 33	F:protein serine/threonine phosphatase activity; F:metal ion binding; C:mitochondrion; P:protein dephosphorylation; P:phosphorylation; F:kinase activity	EC:3.1.3.16; EC:3.1.3.41	Protein-serine/threonine phosphatase; 4-nitrophenylphosphatase
ZLOC_24475	chr4H	459066449	459066775	Subtilisin-like protease	P:mitotic cell cycle checkpoint; P:multicellular organism development; F:lyase activity; P:protein autophosphorylation; F:ATP binding; F:protein serine/threonine/tyrosine kinase activity; F:oxidoreductase activity; C:intracellular membrane-bounded organelle; P:macromolecule localization; P:metal ion transport; P:nuclear chromosome segregation; P:chromosome separation; F:zinc ion binding; F:ATPase…	EC:2.7.11; EC:3.4.21; EC:2.7.12.1; EC:3.6.1.3; EC:3.6.1.15	Transferring phosphorus-containing groups; Acting on peptide bonds (peptidases); Dual-specificity kinase; Adenosinetriphosphatase; Nucleoside-triphosphate phosphatase
ZLOC_24476	chr4H	459178883	459180076	F-box At5g49610-like	F:ubiquitin-protein transferase activity; F:zinc ion binding; P:SCF-dependent proteasomal ubiquitin-dependent protein catabolic process; C:SCF ubiquitin ligase complex; P:protein ubiquitination
ZLOC_24477	chr4H	459186100	459191038	uncharacterized plant-specific domain TIGR01615 family expressed
ZLOC_24478	chr4H	460101748	460103438	probable pectinesterase pectinesterase inhibitor 21	P:pectin catabolic process; P:negative regulation of catalytic activity; C:cell wall; F:aspartyl esterase activity; C:integral component of membrane; C:extracellular region; F:pectinesterase inhibitor activity; P:cell wall modification; F:pectinesterase activity	EC:3.1.1.11; EC:3.1.1.1	Pectinesterase; Carboxylesterase
ZLOC_24481	chr4H	461067245	461069266	transposon unclassified	P:RNA phosphodiester bond hydrolysis, endonucleolytic; F:nucleic acid binding; F:RNA-DNA hybrid ribonuclease activity; C:mitochondrion; P:DNA integration; C:plastid
ZLOC_24482	chr4H	461079798	461080337	retrotransposon unclassified	F:DNA binding; F:RNA-DNA hybrid ribonuclease activity; F:RNA-directed DNA polymerase activity; F:RNA binding; C:mitochondrion; P:DNA recombination; P:RNA-dependent DNA biosynthetic process; C:plastid	EC:3.1.30; EC:2.7.7.49; EC:3.1.26; EC:3.1.26.4	Acting on ester bonds; RNA-directed DNA polymerase; Acting on ester bonds; Ribonuclease H
ZLOC_24510	chr4H	467509228	467510748	transcription factor MYB35	C:nucleus; F:DNA binding; F:transcription factor activity, sequence-specific DNA binding; P:anther wall tapetum development; P:microgametogenesis; P:regulation of transcription, DNA-templated
ZLOC_24520	chr4H	470339143	470340229	retrotransposon Ty3-gypsy subclass	P:macromolecule metabolic process; F:binding; P:primary metabolic process
ZLOC_24521	chr4H	470364744	470365830	retrotransposon Ty3-gypsy subclass	F:binding
ZLOC_24522	chr4H	470409240	470409617	AF466646_7 poly	F:nucleic acid binding; F:zinc ion binding; F:catalytic activity; C:integral component of membrane; P:DNA integration
ZLOC_24523	chr4H	470428449	470429012	AF466646_7 poly	P:photoreactive repair; F:aspartic-type endopeptidase activity; P:DNA recombination; P:DNA integration; P:RNA-dependent DNA biosynthetic process; P:chromatin assembly or disassembly; F:chromatin binding; F:DNA binding; F:RNA-directed DNA polymerase activity; F:RNA binding; P:proteolysis; C:integral component of membrane; F:deoxyribodipyrimidine photo-lyase activity	EC:4.1.99.3; EC:3.4.23; EC:4.1.99; EC:2.7.7.49	Deoxyribodipyrimidine photo-lyase; Acting on peptide bonds (peptidases); Carbon-carbon lyases; RNA-directed DNA polymerase
ZLOC_24524	chr4H	470704853	470705626	retrotransposon Ty3-gypsy subclass	F:nucleic acid binding; F:catalytic activity; P:DNA metabolic process
ZLOC_24527	chr4H	471529568	471530856	Tyrosine N-monooxygenase	F:transferase activity, transferring hexosyl groups; F:organic cyclic compound binding; F:heterocyclic compound binding; F:oxidoreductase activity; F:metal ion binding; P:metabolic process
ZLOC_24528	chr4H	471820851	471821813	retrotransposon Ty3-gypsy subclass	P:macromolecule metabolic process; F:binding; P:primary metabolic process
ZLOC_24529	chr4H	472438518	472439216
ZLOC_24530	chr4H	472736501	472737649	Transposable element	F:nucleic acid binding; F:zinc ion binding; P:DNA integration
ZLOC_24572	chr4H	485841381	485842082	retrotransposon Ty3-gypsy subclass	F:organic cyclic compound binding; F:heterocyclic compound binding; C:intracellular membrane-bounded organelle; F:ion binding; P:cellular protein modification process; C:cytoplasmic part; P:phosphorylation; C:membrane part; F:kinase activity; F:hydrolase activity
ZLOC_24576	chr4H	487061312	487062466	signal transducer and activator of transcription A-like
ZLOC_24594	chr4H	491438085	491440137	retrotransposon Ty3-gypsy subclass	P:nucleic acid metabolic process; P:cellular macromolecule metabolic process; P:polysaccharide catabolic process; F:hydrolase activity, hydrolyzing O-glycosyl compounds; F:binding
ZLOC_24595	chr4H	491576274	491577149	retrotransposon unclassified	F:binding
ZLOC_24596	chr4H	491707896	491709639	transcription factor bHLH110 isoform X1	F:protein dimerization activity
ZLOC_24597	chr4H	491824416	491826305	retrotransposon unclassified	F:DNA binding; C:mitochondrion; P:DNA recombination; C:plastid
ZLOC_24601	chr4H	494187921	494189649	retrotransposon Ty3-gypsy subclass	P:cellular macromolecule metabolic process; P:polysaccharide catabolic process; F:hydrolase activity, hydrolyzing O-glycosyl compounds
ZLOC_24602	chr4H	494199193	494200356	retrotransposon Ty3-gypsy subclass	F:DNA binding; F:RNA-DNA hybrid ribonuclease activity; F:RNA-directed DNA polymerase activity; F:RNA binding; C:mitochondrion; P:DNA recombination; P:RNA-dependent DNA biosynthetic process	EC:3.1.30; EC:2.7.7.49; EC:3.1.26; EC:3.1.26.4	Acting on ester bonds; RNA-directed DNA polymerase; Acting on ester bonds; Ribonuclease H
ZLOC_24603	chr4H	494238225	494242841	polyadenylate-binding 7	F:nucleotide binding; F:RNA binding; C:cytoplasm; C:integral component of membrane
ZLOC_24618	chr4H	502105142	502105933	MND1-interacting 1	C:nucleus; F:DNA binding; F:zinc ion binding; F:RNA binding; F:copper ion binding; F:oxidoreductase activity; P:transcription, DNA-templated; P:regulation of transcription, DNA-templated; P:oxidation-reduction process
ZLOC_24619	chr4H	503055164	503056312	AC074282_5 poly	F:nucleic acid binding; F:zinc ion binding; P:DNA integration
ZLOC_24620	chr4H	503106761	503108700	retrotransposon Ty3-gypsy subclass	P:nucleic acid metabolic process; P:carbohydrate metabolic process; P:cellular macromolecule metabolic process; F:hydrolase activity, acting on glycosyl bonds
ZLOC_24621	chr4H	503183806	503184723	hypothetical protein TRIUR3_16882
ZLOC_24622	chr4H	503244359	503245973	retrotransposon Ty3-gypsy subclass	P:nucleic acid metabolic process; P:cellular macromolecule metabolic process; C:plastid
ZLOC_24623	chr4H	503287298	503288068	retrotransposon Ty3-gypsy subclass	F:nucleic acid binding; F:catalytic activity; P:DNA metabolic process
ZLOC_24624	chr4H	503472208	503473353	Transposable element
ZLOC_24631	chr4H	505614152	505616395	retrotransposon Ty3-gypsy subclass	P:nucleic acid metabolic process; P:cellular macromolecule metabolic process; P:polysaccharide catabolic process; F:hydrolase activity, hydrolyzing O-glycosyl compounds; F:binding
ZLOC_24632	chr4H	505651438	505655780	retrotransposon Ty3-gypsy subclass	P:macromolecule metabolic process; F:binding; P:primary metabolic process
ZLOC_24639	chr4H	507744191	507745307	Serine threonine- kinase mph1	F:ATPase activity; P:nucleic acid metabolic process; P:mitotic cell cycle checkpoint; P:regulation of transcription, DNA-templated; P:protein autophosphorylation; F:peptidase activity; C:ribosome; F:protein serine/threonine kinase activity; P:response to hormone; P:single-organism metabolic process; P:translation; F:nucleic acid binding; C:nucleus; F:ATP binding; F:protein serine/threonine/tyrosi…	EC:2.7.11; EC:2.7.12.1; EC:3.6.1.3; EC:3.6.1.15	Transferring phosphorus-containing groups; Dual-specificity kinase; Adenosinetriphosphatase; Nucleoside-triphosphate phosphatase
ZLOC_24640	chr4H	507892127	507893040	retrotransposon unclassified	F:binding
ZLOC_24641	chr4H	508151232	508152321	retrotransposon Ty3-gypsy subclass	F:binding
ZLOC_24642	chr4H	508346334	508346915	retrotransposon Ty3-gypsy subclass	P:nucleic acid metabolic process; P:cellular macromolecule metabolic process; P:polysaccharide catabolic process; F:hydrolase activity, hydrolyzing O-glycosyl compounds
ZLOC_24676	chr4H	519534037	519535330	transposon En Spm sub-class	F:nucleic acid binding; F:ATP binding; F:helicase activity	EC:3.6.1.15	Nucleoside-triphosphate phosphatase
ZLOC_24677	chr4H	519535562	519537634	transposon En Spm sub-class	F:oxidoreductase activity; P:metabolic process; F:binding; P:response to stimulus
ZLOC_24678	chr4H	519699362	519699796	serine threonine- phosphatase 7 long form homolog
ZLOC_24765	chr4H	547248804	547249388	retrotransposon Ty1-copia subclass	C:nucleus; F:DNA binding; F:zinc ion binding; F:copper ion binding; F:oxidoreductase activity; P:transcription, DNA-templated; P:regulation of transcription, DNA-templated; P:oxidation-reduction process
ZLOC_24766	chr4H	547538847	547540266	transcription factor bHLH18-like	P:iron ion homeostasis; P:vacuole organization; P:Golgi organization; P:citrate metabolic process; P:isocitrate metabolic process; C:vacuole; P:glucose catabolic process; C:plastid; F:aconitate hydratase activity; P:water transport; C:plasmodesma; F:copper ion binding; F:mRNA 5'-UTR binding; C:apoplast; P:response to iron ion; C:cytosol; F:amino acid binding; P:response to temperature stimulus; P…	EC:4.2.1.3	Aconitate hydratase
MLOC_62249	chr5H	23937160	23940082	SEC1 family transport SLY1	P:vesicle docking involved in exocytosis; P:protein transport
ZLOC_8742	chr5H	25264536	25271389	WIR1A_WHEAT ame: Full= WIR1A	C:membrane; C:integral component of membrane
ZLOC_8743	chr5H	25312698	25313053	nuclease HARBI1	F:D-arabinono-1,4-lactone oxidase activity; F:hydrolase activity, acting on ester bonds; F:ATP binding; F:zinc ion binding; F:flavin adenine dinucleotide binding; C:membrane; P:oxidation-reduction process; P:mismatch repair; F:mismatched DNA binding; F:N-acetyltransferase activity; C:intracellular; P:intracellular signal transduction	EC:1.1.3.37	D-arabinono-1,4-lactone oxidase
ZLOC_8744	chr5H	25363289	25364653	predicted protein
MLOC_67080	chr5H	25671106	25675629	TRIGALACTOSYLDIACYLGLYCEROL chloroplastic	C:chloroplast inner membrane; F:lipid transporter activity; C:integral component of membrane; P:intracellular lipid transport; F:phospholipid binding
MLOC_10435	chr5H	25826582	25831616	histone-lysine N-methyltransferase ATXR7	C:nucleus; F:methyltransferase activity; P:methylation
ZLOC_8745	chr5H	25830398	25831620	histone-lysine N-methyltransferase ATXR7	F:methyltransferase activity; P:methylation
MLOC_66828	chr5H	25846013	25852632	Glutamate receptor	F:G-protein coupled receptor activity; P:ion transport; P:G-protein coupled receptor signaling pathway; C:integral component of membrane; P:ionotropic glutamate receptor signaling pathway; F:ionotropic glutamate receptor activity
ZLOC_8746	chr5H	25849246	25850392	Glutamate receptor	F:G-protein coupled receptor activity; P:ion transport; P:G-protein coupled receptor signaling pathway; C:integral component of membrane; P:ionotropic glutamate receptor signaling pathway; F:ionotropic glutamate receptor activity
ZLOC_8747	chr5H	25853042	25861473	glutamate receptor -like	F:G-protein coupled receptor activity; P:ion transport; P:G-protein coupled receptor signaling pathway; C:integral component of membrane; P:ionotropic glutamate receptor signaling pathway; F:ionotropic glutamate receptor activity
ZLOC_8748	chr5H	25986635	25993222	histone-lysine N-methyltransferase ATXR7	C:nucleus; F:methyltransferase activity; P:methylation
ZLOC_8749	chr5H	26047295	26048062	extensin-like isoform X1	P:cellular transition metal ion homeostasis; F:transition metal ion binding; C:cytoplasm; P:metal ion transport
ZLOC_8808	chr5H	38944885	38945876	Cytokinin-O-glucosyltransferase 2	F:nucleotide binding; C:nucleus; F:RNA binding; P:cysteine biosynthetic process from serine
ZLOC_8809	chr5H	38946398	38947584	predicted protein	F:organic cyclic compound binding; F:heterocyclic compound binding
ZLOC_8810	chr5H	39000630	39001807	lysine-specific demethylase JMJ705-like	F:nucleic acid binding; C:nucleus; P:positive regulation of gene expression, epigenetic; F:metal ion binding; P:positive regulation of growth rate; F:methyltransferase activity; F:histone demethylase activity (H3-K27 specific); P:methylation
ZLOC_8811	chr5H	39243519	39244007	cAMP-regulated phospho 21-like isoform X2	F:RNA binding; C:ribosome
ZLOC_8812	chr5H	39426628	39427228	Sorting nexin-16	C:integral component of membrane; F:phosphatidylinositol binding
ZLOC_8982	chr5H	93593396	93598144	coatomer subunit delta-2	P:vesicle-mediated transport; C:cytoplasm; P:retrograde vesicle-mediated transport, Golgi to ER; C:membrane; P:protein transport; C:cytoplasmic vesicle; C:Golgi apparatus; C:Golgi membrane; C:COPI-coated vesicle membrane; P:transport; C:Golgi-associated vesicle; C:COPI vesicle coat
MLOC_58626	chr5H	99981807	99983713	Mitochondrial import inner membrane translocase subunit Tim9	F:metal ion binding; F:P-P-bond-hydrolysis-driven protein transmembrane transporter activity; P:chaperone-mediated protein transport; C:mitochondrial intermembrane space protein transporter complex; P:protein import into mitochondrial inner membrane; C:mitochondrial inner membrane protein insertion complex
MLOC_58627	chr5H	99984696	99985465	microneme rhoptry antigen
ZLOC_9105	chr5H	143437384	143439717	retrotransposon unclassified	F:binding
MLOC_37208	chr5H	145309564	145310743	hypothetical protein F775_26850	C:plastid
MLOC_37207	chr5H	145311888	145314636	Acyl carrier chloroplastic	C:chloroplast; F:phosphopantetheine binding; P:fatty acid biosynthetic process
MLOC_73857	chr5H	161847709	161853931	OBERON isoform X1	F:zinc ion binding; C:plastid
MLOC_56578	chr5H	164364155	164370903	probable indole-3-pyruvate monooxygenase YUCCA9	F:NADP binding; F:flavin adenine dinucleotide binding; P:oxidation-reduction process; F:N,N-dimethylaniline monooxygenase activity	EC:1.14.13.8; EC:1.14.13	Flavin-containing monooxygenase; Acting on paired donors, with incorporation or reduction of molecular oxygen. The oxygen incorporated need not be derived from O(2)
ZLOC_9152	chr5H	166224915	166225769	predicted protein	C:integral component of membrane
ZLOC_9163	chr5H	170355941	170357981	Coatomer subunit alpha-3	P:ER to Golgi vesicle-mediated transport; P:retrograde vesicle-mediated transport, Golgi to ER; F:structural molecule activity; C:Golgi membrane; P:intra-Golgi vesicle-mediated transport; P:intracellular protein transport; C:COPI vesicle coat
ZLOC_9164	chr5H	171003615	171013194	predicted protein
MLOC_29817	chr5H	174156436	174159647	amino acid permease 6-like	C:integral component of membrane; F:amino acid transmembrane transporter activity; C:plasma membrane; P:amino acid transmembrane transport
ZLOC_9168	chr5H	174186677	174191188	thylakoid lumenal kDa chloroplastic	C:chloroplast; C:thylakoid lumen
ZLOC_9169	chr5H	175717513	175717927	Callose synthase 9	F:1,3-beta-D-glucan synthase activity; P:(1->3)-beta-D-glucan biosynthetic process; C:mitochondrion; C:integral component of membrane; C:1,3-beta-D-glucan synthase complex	EC:2.4.1.34	1,3-beta-glucan synthase
MLOC_74657	chr5H	181870176	181875360	WEB family At5g55860	P:chloroplast accumulation movement; P:chloroplast avoidance movement; C:cytosol
ZLOC_9184	chr5H	184903695	184908061	photosystem I P700 apo A1 (chloroplast)	F:electron carrier activity; C:photosystem I; C:plastid; C:chloroplast thylakoid membrane; C:thylakoid; F:magnesium ion binding; C:chloroplast; F:metal ion binding; F:oxidoreductase activity; C:membrane; C:integral component of membrane; P:protein-chromophore linkage; P:oxidation-reduction process; P:photosynthesis; F:4 iron, 4 sulfur cluster binding; F:chlorophyll binding; F:iron-sulfur cluster …
ZLOC_9185	chr5H	184914880	184917866	ubiquitin conjugating enzyme 2	F:ubiquitin protein ligase activity; F:ubiquitin protein ligase binding; P:protein polyubiquitination; C:integral component of membrane; C:endoplasmic reticulum; P:ER-associated ubiquitin-dependent protein catabolic process
ZLOC_9186	chr5H	185040361	185040741	predicted protein
ZLOC_9187	chr5H	185804152	185807482	kinetochore NDC80 homolog	P:establishment of mitotic spindle orientation; C:Ndc80 complex; P:mitotic spindle organization; C:condensed nuclear chromosome kinetochore; F:structural constituent of cytoskeleton; P:attachment of mitotic spindle microtubules to kinetochore
ZLOC_9188	chr5H	186086098	186090179	angio-associated migratory cell -like	C:cytosol
ZLOC_9189	chr5H	186113735	186115328	predicted protein	C:integral component of membrane
ZLOC_9195	chr5H	189949818	189950378	hypothetical protein F775_31046
ZLOC_9196	chr5H	190359017	190360790	auxin-responsive SAUR36-like	P:auxin polar transport; P:regulation of organ growth; P:response to auxin
ZLOC_9197	chr5H	190715189	190718018	transcription factor HBP-1b(c38)-like isoform X1	F:transcription factor activity, sequence-specific DNA binding; P:transcription, DNA-templated; P:regulation of transcription, DNA-templated; F:sequence-specific DNA binding
ZLOC_9198	chr5H	190742925	190747063	transposon En Spm sub-class
ZLOC_9199	chr5H	190890246	190898723	calcium-dependent kinase 2-like	C:nucleus; F:ATP binding; F:calmodulin binding; P:abscisic acid-activated signaling pathway; C:cytoplasm; F:calcium ion binding; P:protein autophosphorylation; F:calmodulin-dependent protein kinase activity; P:peptidyl-serine phosphorylation; C:plasma membrane; P:intracellular signal transduction; F:calcium-dependent protein serine/threonine kinase activity	EC:2.7.11; EC:2.7.11.17	Transferring phosphorus-containing groups; Calcium/calmodulin-dependent protein kinase
ZLOC_9200	chr5H	190899163	190900164	transposon En Spm sub-class
ZLOC_9201	chr5H	191631701	191632642	hypothetical protein F775_52724	F:DNA binding; C:nucleus; P:transcription, DNA-templated; P:regulation of transcription, DNA-templated
MLOC_73428	chr5H	194588778	194602793	DNA binding	F:transcription factor activity, sequence-specific DNA binding; P:regulation of transcription, DNA-templated; F:sequence-specific DNA binding
ZLOC_9208	chr5H	197929112	197931178	predicted protein
MLOC_11039	chr5H	198094481	198098490	Translocase of chloroplast chloroplastic	F:GTP binding; C:viral envelope; F:hydrolase activity, acting on acid anhydrides; P:protein targeting to chloroplast; C:intracellular
ZLOC_9210	chr5H	200748841	200749775	carbonyl reductase 3
ZLOC_9213	chr5H	203190747	203191715	predicted protein
ZLOC_9214	chr5H	203190764	203194746	predicted protein
ZLOC_9218	chr5H	205452045	205455663	origin of replication complex subunit 2	C:origin recognition complex; C:nucleus; P:DNA replication
ZLOC_9232	chr5H	212801467	212801780	predicted protein	C:integral component of membrane
MLOC_58958	chr5H	217644494	217646455	fructose-bisphosphate chloroplastic	C:chloroplast; P:glycolytic process; F:fructose-bisphosphate aldolase activity	EC:4.1.2.13	Fructose-bisphosphate aldolase
ZLOC_9253	chr5H	223536260	223539022	retrotransposon unclassified	F:nucleic acid binding; F:catalytic activity; P:DNA metabolic process
ZLOC_9254	chr5H	223694991	223698860	phosphoglycerate mutase family	F:phosphatase activity; C:cytosol; P:dephosphorylation	EC:3.1.3.41	4-nitrophenylphosphatase
MLOC_59310	chr5H	223730497	223730924	pentatricopeptide repeat-containing	F:nucleic acid binding; F:aspartic-type endopeptidase activity; P:proteolysis; F:protein dimerization activity; F:NAD+ ADP-ribosyltransferase activity
MLOC_65844	chr5H	233953426	233959394	ultraviolet-B receptor UVR8
MLOC_69733	chr5H	240582806	240584286	unnamed protein product
ZLOC_9290	chr5H	240629219	240633327	nucleotide-diphospho-sugar transferase domain	P:glucosylceramide biosynthetic process; F:ceramide glucosyltransferase activity; C:integral component of membrane	EC:2.4.1.80	Ceramide glucosyltransferase
MLOC_46260	chr5H	244525872	244529728	AAA-ATPase At2g46620-like	F:ATP binding; C:integral component of membrane
ZLOC_9294	chr5H	244954237	244954651	transposon En Spm sub-class	P:transcription, DNA-templated; C:mitochondrion; C:integral component of membrane; P:regulation of transcription, DNA-templated
MLOC_14994	chr5H	245747548	245752335	predicted protein
ZLOC_9304	chr5H	252892143	252894086	pentatricopeptide repeat-containing chloroplastic	F:ATP binding; F:protein kinase activity; P:protein phosphorylation; C:plastid
MLOC_57515	chr5H	254123192	254128400	Alpha-(1,4)-fucosyltransferase	P:Lewis a epitope biosynthetic process; F:fucosyltransferase activity; C:Golgi cisterna membrane; P:fucosylation; C:integral component of membrane; P:protein glycosylation
MLOC_71376	chr5H	256094483	256097052	pollen-specific leucine-rich repeat extensin 2	F:transcription factor activity, sequence-specific DNA binding; F:zinc ion binding; P:regulation of transcription, DNA-templated; F:sequence-specific DNA binding; C:intracellular part; P:cellular process
MLOC_53531	chr5H	262296582	262302567	SUPPRESSOR OF GENE SILENCING 3	P:RNA phosphodiester bond hydrolysis, endonucleolytic; F:ribonuclease P activity; P:gene silencing by RNA; C:nucleolar ribonuclease P complex	EC:3.1.30; EC:3.1.26; EC:3.1.26.5	Acting on ester bonds; Acting on ester bonds; Ribonuclease P
ZLOC_9315	chr5H	262296656	262297273	XS domain-containing	P:RNA phosphodiester bond hydrolysis, endonucleolytic; F:ribonuclease P activity; P:gene silencing by RNA; C:nucleolar ribonuclease P complex	EC:3.1.30; EC:3.1.26; EC:3.1.26.5	Acting on ester bonds; Acting on ester bonds; Ribonuclease P
ZLOC_9316	chr5H	262445224	262446376	kinesin-related 4	F:ATPase activity; F:ATP binding; F:microtubule motor activity; C:kinesin complex; P:microtubule-based movement; C:microtubule; F:microtubule binding	EC:3.6.1.3; EC:3.6.1.15	Adenosinetriphosphatase; Nucleoside-triphosphate phosphatase
MLOC_57983	chr5H	265210133	265214121	nifU chloroplastic	C:chloroplast stroma; F:iron ion binding; C:integral component of membrane; F:iron-sulfur cluster binding; P:defense response; P:chloroplast organization; C:plasma membrane; P:iron-sulfur cluster assembly
ZLOC_9317	chr5H	265214286	265215164	transmembrane 9 superfamily member 1	C:integral component of membrane
ZLOC_9318	chr5H	265215760	265223205
ZLOC_9334	chr5H	273790988	273793820	predicted protein
ZLOC_9335	chr5H	273821458	273823077	actin-related 7	P:methionine biosynthetic process; P:seed dormancy process; P:photomorphogenesis; P:vegetative phase change; P:sugar mediated signaling pathway; F:structural constituent of cytoskeleton; P:chromatin organization; P:seed germination; P:meristem structural organization; P:cotyledon development; P:cell division; C:nucleus; P:RNA splicing, via endonucleolytic cleavage and ligation; P:regulation of fl…
ZLOC_9336	chr5H	273823210	273823807	Actin-related 7	P:methionine biosynthetic process; P:seed dormancy process; P:photomorphogenesis; P:vegetative phase change; P:sugar mediated signaling pathway; F:structural constituent of cytoskeleton; P:chromatin organization; P:seed germination; P:meristem structural organization; P:cotyledon development; P:cell division; C:nucleus; P:RNA splicing, via endonucleolytic cleavage and ligation; P:regulation of fl…
ZLOC_9337	chr5H	273829875	273830710	ATP-dependent Clp protease ATP-binding subunit clpC	F:ATP binding; P:proteolysis; F:peptidase activity
MLOC_60385	chr5H	274510908	274514906	leucine-rich repeat receptor-like tyrosine- kinase PXC3	F:ATP binding; C:integral component of membrane; F:protein kinase activity; P:protein phosphorylation
MLOC_1306	chr5H	274976686	274981407	vacuolar sorting 25	P:protein targeting to vacuole involved in ubiquitin-dependent protein catabolic process via the multivesicular body sorting pathway; F:protein homodimerization activity; C:ESCRT II complex; F:structural molecule activity
ZLOC_9361	chr5H	288929660	288932024	predicted protein
MLOC_7138	chr5H	288930045	288932129	predicted protein
MLOC_63606	chr5H	294135143	294141752	transcription factor LHW	C:nucleus; F:DNA binding; F:transcription factor activity, sequence-specific DNA binding; P:positive regulation of transcription, DNA-templated; P:stele development; C:cytosol; F:protein dimerization activity; F:protein serine/threonine kinase activity; P:protein phosphorylation; P:maintenance of root meristem identity; P:intracellular signal transduction	EC:2.7.11	Transferring phosphorus-containing groups
ZLOC_9378	chr5H	295810226	295811071	Harpin-induced 1 containing expressed	C:plasmodesma; C:integral component of membrane; P:defense response; F:signal transducer activity; C:anchored component of plasma membrane
MLOC_44739	chr5H	323583331	323584379	hypothetical protein F775_05371
ZLOC_9422	chr5H	323850822	323852233	receptor kinase 1	F:ATP binding; C:membrane; C:integral component of membrane; F:protein kinase activity; P:phosphorylation; P:protein phosphorylation; F:kinase activity
ZLOC_9436	chr5H	334056218	334057491	AT hook motif-containing	F:ATP binding; P:DNA repair; F:DNA helicase activity; P:DNA duplex unwinding; P:telomere maintenance; C:plastid	EC:3.6.1.15	Nucleoside-triphosphate phosphatase
MLOC_11777	chr5H	334764415	334777685	RING finger 10	F:zinc ion binding; C:plastid
ZLOC_9476	chr5H	350003614	350004310	ATP-dependent DNA helicase PIF1-like	P:DNA repair; F:DNA helicase activity; P:DNA duplex unwinding; P:telomere maintenance	EC:3.6.1.15	Nucleoside-triphosphate phosphatase
ZLOC_9477	chr5H	350185349	350186087	nucleolar 6	P:pyrimidine ribonucleotide biosynthetic process; C:cytosol
ZLOC_9478	chr5H	350199319	350200404	nucleolar 6	P:pyrimidine ribonucleotide biosynthetic process; C:cytosol
ZLOC_9479	chr5H	350230973	350232296	nucleolar 6	P:pyrimidine ribonucleotide biosynthetic process; C:cytosol
MLOC_53343	chr5H	350379712	350383686	PHD finger rhinoceros-like isoform X1	C:plastid
MLOC_6518	chr5H	352117158	352120214	ADP-ribosylation factor 1-like	F:GTP binding; C:endosome; C:plasmodesma; P:vesicle-mediated transport; F:copper ion binding; P:small GTPase mediated signal transduction; P:protein transport; C:cytosol; C:vacuolar membrane; F:phospholipase activator activity; C:Golgi-associated vesicle; C:plasma membrane
MLOC_25403	chr5H	352192640	352197688	bifunctional aspartokinase homoserine dehydrogenase 1 isoform X2	F:GTP binding; P:methionine biosynthetic process; P:isoleucine biosynthetic process; F:NADP binding; P:small GTPase mediated signal transduction; P:threonine biosynthetic process; C:cytosol; P:oxidation-reduction process; P:phosphorylation; F:kinase activity; F:homoserine dehydrogenase activity	EC:1.1.1.3	Homoserine dehydrogenase
MLOC_11293	chr5H	352204616	352205580	probable inactive serine threonine- kinase bub1	P:mitotic spindle assembly checkpoint; C:intracellular organelle
MLOC_4747	chr5H	353377076	353378836	NAC transcription factor 29-like	C:nucleus; F:DNA binding; F:transcription factor activity, sequence-specific DNA binding; P:response to bacterium; P:multidimensional cell growth; P:transcription, DNA-templated; P:flower development; P:innate immune response; P:regulation of transcription, DNA-templated
MLOC_11555	chr5H	358801278	358802091	LURP-one-related 5-like	P:defense response
MLOC_66368	chr5H	358929668	358931312	LURP-one-related 5-like	C:mitochondrion; P:defense response
MLOC_66367	chr5H	358933187	358935776	bis(5 -adenosyl)-triphosphatase	P:metabolic process; F:adenosine 5'-monophosphoramidase activity; C:cytosol; F:adenylylsulfatase activity	EC:3.6.2.1	Adenylylsulfatase
MLOC_77322	chr5H	359098182	359099303	LURP-one-related 8-like	F:translation initiation factor activity; C:membrane; C:integral component of membrane; P:translational initiation; P:defense response
ZLOC_9510	chr5H	361280660	361281492	probable WRKY transcription factor 70	F:transcription factor activity, sequence-specific DNA binding; P:regulation of transcription, DNA-templated; F:sequence-specific DNA binding
ZLOC_9511	chr5H	361567530	361568206	Vacuolar-sorting receptor 1	F:chalcone isomerase activity; F:calcium ion binding; C:integral component of membrane; P:flavonoid biosynthetic process; C:plastid	EC:5.5.1.6	Chalcone isomerase
MLOC_5324	chr5H	361707411	361709744	Chalcone-flavanone isomerase family expressed	P:anthocyanin-containing compound biosynthetic process; F:chalcone isomerase activity; F:calcium ion binding; C:integral component of membrane; P:response to UV-B; P:response to sucrose	EC:5.5.1.6	Chalcone isomerase
MLOC_12555	chr5H	361721203	361725037	Vacuolar-sorting receptor 1	F:calcium ion binding; C:integral component of membrane; C:plastid
ZLOC_9512	chr5H	361794569	361795757	predicted protein
MLOC_38476	chr5H	361958375	361959540	type 1 non specific lipid transfer precursor	P:lipid transport; P:response to wounding; F:lipid binding; P:response to salicylic acid; P:response to hydrogen peroxide; P:response to ethylene
ZLOC_9513	chr5H	361993794	361994240	Sulfate transporter chloroplastic	C:integral component of plasma membrane; F:secondary active sulfate transmembrane transporter activity; P:sulfate transmembrane transport; C:plastid
ZLOC_9514	chr5H	361994319	361994646	Sulfate transporter chloroplastic	C:integral component of plasma membrane; F:secondary active sulfate transmembrane transporter activity; P:sulfate transmembrane transport; C:plastid
MLOC_57760	chr5H	372798525	372809968	Clathrin heavy chain 1	P:vesicle-mediated transport; C:clathrin coat of trans-Golgi network vesicle; C:clathrin coat of coated pit; F:structural molecule activity; P:intracellular protein transport
MLOC_81823	chr5H	373166305	373173853	trichome birefringence-like 28	C:integral component of membrane; C:Golgi apparatus; P:cell wall organization or biogenesis; C:plastid; F:O-acetyltransferase activity
MLOC_41691	chr5H	416885193	416893046	AP2-associated kinase 1-like	F:ATP binding; C:cytoplasm; P:regulation of endocytosis; F:protein serine/threonine kinase activity; P:protein phosphorylation	EC:2.7.11	Transferring phosphorus-containing groups
MLOC_75498	chr5H	417012723	417018993	ultraviolet-B receptor UVR8
ZLOC_9654	chr5H	420300980	420304104	aminopeptidase M1-B	F:zinc ion binding; P:peptide catabolic process; P:proteolysis; F:metalloaminopeptidase activity; C:endoplasmic reticulum; F:peptide binding; C:organelle membrane; C:plasma membrane	EC:3.4.11	Acting on peptide bonds (peptidases)
ZLOC_9655	chr5H	420683829	420689143	Amino acid transporter ANT1	F:neutral amino acid transmembrane transporter activity; P:lipid metabolic process; C:integral component of membrane; F:aromatic amino acid transmembrane transporter activity; P:neutral amino acid transport; F:lipase activity; P:aromatic amino acid transport; P:amino acid transmembrane transport
MLOC_21002	chr5H	449282861	449286166	MYB DNA-binding domain superfamily	F:DNA binding
ZLOC_9718	chr5H	449587757	449591877	FRIGIDA isoform X1	C:integral component of membrane
MLOC_79396	chr5H	465516216	465521041	Nucleobase-ascorbate transporter 7	C:nucleus; F:methyltransferase activity; F:chromatin binding; P:transport; P:methylation
MLOC_14475	chr5H	465653568	465656544	CHAPERONE-LIKE PROTEIN OF chloroplastic	C:mitochondrion; C:integral component of membrane; P:single-organism process; C:plastid; P:cellular process
MLOC_13051	chr5H	465665318	465669703	probable acyl-activating enzyme peroxisomal	P:metabolic process; C:integral component of membrane; F:ligase activity
ZLOC_9771	chr5H	465796508	465797517	Malate dehydrogenase	C:chloroplast stroma; P:maltose metabolic process; P:chloroplast relocation; P:starch biosynthetic process; P:ncRNA metabolic process; P:proteolysis; F:serine-type endopeptidase activity; P:thylakoid membrane organization; P:isopentenyl diphosphate biosynthetic process, methylerythritol 4-phosphate pathway	EC:3.4.21	Acting on peptide bonds (peptidases)
MLOC_34448	chr5H	467610226	467616060	DEAD-box ATP-dependent RNA helicase 22	F:ATP binding; C:chloroplast; F:RNA binding; C:mitochondrion; P:RNA secondary structure unwinding; F:ATP-dependent RNA helicase activity	EC:3.6.1.3; EC:3.6.1.15	Adenosinetriphosphatase; Nucleoside-triphosphate phosphatase
ZLOC_9775	chr5H	467616252	467621259
ZLOC_9776	chr5H	467617290	467621243
ZLOC_9777	chr5H	467766798	467769451
MLOC_65382	chr5H	467981739	467982628	Zinc finger AN1 domain-containing stress-associated 12	F:zinc ion binding
MLOC_79754	chr5H	472533000	472537630	probable transcription factor RL9	C:nucleus; P:carpel development; P:transcription, DNA-templated; P:inflorescence development; C:mitochondrion; F:transcription regulatory region DNA binding; P:regulation of transcription, DNA-templated; P:adaxial/abaxial axis specification; P:abaxial cell fate specification
MLOC_67101	chr5H	500634302	500636413	CIPK 1	F:ATP binding; P:signal transduction; C:integral component of membrane; F:protein serine/threonine kinase activity; P:protein phosphorylation	EC:2.7.11	Transferring phosphorus-containing groups
ZLOC_9912	chr5H	500861245	500863040	WRKY transcription factor 40	F:transcription factor activity, sequence-specific DNA binding; P:regulation of transcription, DNA-templated; F:sequence-specific DNA binding
MLOC_40225	chr5H	505839791	505840562	hypothetical protein TRIUR3_12503
ZLOC_9927	chr5H	505977438	505978731	Cu Zn superoxide dismutase	F:zinc ion binding; F:copper ion binding; P:removal of superoxide radicals; C:mitochondrion; P:oxidation-reduction process; F:superoxide dismutase activity	EC:1.15.1.1	Superoxide dismutase
MLOC_71895	chr5H	506042604	506044820	vacuolar processing enzyme 4	P:vacuolar protein processing; F:cysteine-type endopeptidase activity; C:vacuole; P:proteolysis involved in cellular protein catabolic process	EC:3.4.22	Acting on peptide bonds (peptidases)
MLOC_21464	chr5H	506142570	506143933	probable calcium-binding CML45	F:calcium ion binding; C:integral component of membrane; C:plastid
MLOC_44877	chr5H	542103121	542109478	flagellar attachment zone 1-like isoform X2	C:integral component of membrane; C:vacuole; C:plasma membrane
MLOC_72047	chr5H	542196491	542199738	TIC chloroplastic	C:chloroplast envelope; P:photosynthesis, light reaction; C:chloroplast thylakoid membrane; P:mRNA modification
MLOC_13193	chr5H	542250156	542251002	TMV response-related	C:plastid
MLOC_64970	chr5H	542264436	542265320	TMV response-related	C:plastid
ZLOC_10088	chr5H	542348522	542348931	proliferating cell nuclear antigen	C:PCNA complex; P:positive regulation of DNA repair; C:nucleus; F:DNA polymerase processivity factor activity; P:leading strand elongation; P:cellular response to UV; P:positive regulation of DNA replication; F:chromatin binding; P:mismatch repair; F:damaged DNA binding; P:translesion synthesis
ZLOC_10089	chr5H	542422194	542426944	predicted protein
MLOC_39504	chr5H	576780694	576786432	DNA helicase INO80 isoform X2
MLOC_6567	chr5H	576955914	576956946	probable cytokinin riboside 5 -monophosphate phosphoribohydrolase LOGL9	F:hydrolase activity, hydrolyzing N-glycosyl compounds; P:cytokinin biosynthetic process; C:nucleus; C:cytosol
ZLOC_10501	chr5H	594694204	594695666	MYB DNA-binding domain superfamily	C:nucleus; F:DNA binding; C:mitochondrion
ZLOC_10502	chr5H	594696028	594696675	F-box PP2-A13-like
ZLOC_10503	chr5H	594697363	594700873	hypothetical protein TRIUR3_02704	C:mitochondrion
MLOC_45083	chr5H	594767533	594770760	E3 ubiquitin ligase DRIP2-like	F:zinc ion binding; C:mitochondrion
ZLOC_10504	chr5H	594839341	594839998	FAD-dependent urate hydroxylase-like	F:FAD binding; P:secondary metabolite biosynthetic process; P:oxidation-reduction process; F:monooxygenase activity
MLOC_51044	chr5H	595988026	596005334	WD repeat and FYVE domain-containing 3
MLOC_18862	chr5H	596037002	596040256	heavy metal transporting P1B-ATPase 3	F:nucleotide binding; C:integral component of plasma membrane; F:cation-transporting ATPase activity; F:metal ion binding; P:cadmium ion transmembrane transport; C:intracellular membrane-bounded organelle; F:cadmium ion transmembrane transporter activity; F:zinc ion transmembrane transporter activity; P:zinc II ion transmembrane transport	EC:3.6.1.3; EC:3.6.1.15	Adenosinetriphosphatase; Nucleoside-triphosphate phosphatase
ZLOC_10513	chr5H	596125934	596126389	heavy metal transporting P1B-ATPase 3	C:integral component of plasma membrane; F:ATP binding; F:cation-transporting ATPase activity; F:metal ion binding; P:cadmium ion transmembrane transport; C:intracellular membrane-bounded organelle; F:cadmium ion transmembrane transporter activity; F:zinc ion transmembrane transporter activity; P:zinc II ion transmembrane transport	EC:3.6.1.3; EC:3.6.1.15	Adenosinetriphosphatase; Nucleoside-triphosphate phosphatase
ZLOC_10514	chr5H	596224220	596225098	hypothetical protein TRIUR3_08446
MLOC_51968	chr5H	596225525	596227068	anthocyanin 3 -O-beta-glucosyltransferase-like	P:flavonoid glucuronidation; F:quercetin 3-O-glucosyltransferase activity; F:quercetin 7-O-glucosyltransferase activity; C:mitochondrion; P:flavonoid biosynthetic process
MLOC_51967	chr5H	596229723	596231666	ECERIFERUM 26-like	F:transferase activity, transferring acyl groups other than amino-acyl groups
ZLOC_10515	chr5H	596301095	596301585	hypothetical protein F775_10012
ZLOC_10516	chr5H	596306194	596307278	BI1	C:mitochondrion; C:integral component of membrane
MLOC_74808	chr5H	625190341	625191635	histone H1	C:nucleus; F:DNA binding; C:nucleosome; P:nucleosome assembly
MLOC_76914	chr5H	625259077	625260272	synthesis inhibitor II	C:cytoplasm; P:killing of cells of other organism; F:rRNA N-glycosylase activity; P:defense response to fungus; P:negative regulation of translation	EC:3.2.2.22	rRNA N-glycosylase
ZLOC_10750	chr5H	625265472	625266011	hAT family dimerisation domain containing	F:DNA binding; F:protein dimerization activity
ZLOC_10751	chr5H	625292322	625294040	probable tocopherol chloroplastic	P:chlorophyll metabolic process; P:response to temperature stimulus; P:response to salt stress; C:chloroplast thylakoid; C:chloroplast envelope; F:tocopherol cyclase activity; P:fatty acid metabolic process; P:response to oxidative stress; P:phloem sucrose loading; P:xanthophyll metabolic process; P:vitamin E biosynthetic process; P:regulation of defense response; C:plastoglobule
ZLOC_10752	chr5H	625294370	625294939	probable tocopherol chloroplastic	P:chlorophyll metabolic process; P:myo-inositol hexakisphosphate biosynthetic process; P:response to temperature stimulus; P:response to salt stress; C:chloroplast thylakoid; C:chloroplast envelope; F:tocopherol cyclase activity; P:fatty acid metabolic process; P:response to oxidative stress; P:phloem sucrose loading; P:xanthophyll metabolic process; P:vitamin E biosynthetic process; P:regulation…
ZLOC_10753	chr5H	625334790	625335172	hypothetical protein BRADI_4g39027	F:U1 snRNA binding; F:U2 snRNA binding
MLOC_11977	chr5H	625384718	625393423	seed specific Bn15D14A	C:plastid
MLOC_14578	chr5H	625418247	625423989	Wall-associated receptor kinase 5	F:ATP binding; F:calcium ion binding; C:integral component of membrane; F:protein serine/threonine kinase activity; P:protein phosphorylation; F:polysaccharide binding	EC:2.7.11	Transferring phosphorus-containing groups
MLOC_63569	chr5H	625483019	625484406	histone H1	C:nucleus; F:DNA binding; C:nucleosome; P:nucleosome assembly
ZLOC_10754	chr5H	625592656	625602515	Wall-associated receptor kinase 5	F:ATP binding; F:calcium ion binding; C:integral component of membrane; P:cell surface receptor signaling pathway; F:protein serine/threonine kinase activity; P:protein phosphorylation; C:plasma membrane; F:polysaccharide binding	EC:2.7.11	Transferring phosphorus-containing groups
ZLOC_11033	chr5H	660777568	660784536	Aspartokinase chloroplastic	F:transferase activity; P:cellular metabolic process
ZLOC_11034	chr5H	660972734	660973531	hypothetical protein TRIUR3_25086
MLOC_70958	chr5H	661112175	661114131	integral membrane	C:mitochondrion; C:integral component of membrane
ZLOC_11035	chr5H	661043553	661045018	Aspartokinase chloroplastic	P:cellular amino acid biosynthetic process; F:binding; C:intracellular part; F:kinase activity
ZLOC_11037	chr5H	661141955	661143704	peptidyl-prolyl cis-trans isomerase Pin1-like	F:peptidyl-prolyl cis-trans isomerase activity; P:protein peptidyl-prolyl isomerization	EC:5.2.1.8	Peptidylprolyl isomerase
ZLOC_11038	chr5H	661219048	661221059	ribosomal -like	C:cytoplasm; P:glutathione metabolic process; F:glutathione transferase activity; C:ribosome
MLOC_64775	chr5H	668005981	668011546	cysteine-rich receptor kinase 35	F:ATP binding; C:plasmodesma; C:integral component of membrane; F:protein serine/threonine kinase activity; P:protein phosphorylation; P:defense response; C:plasma membrane	EC:2.7.11	Transferring phosphorus-containing groups
ZLOC_11109	chr5H	668110273	668121267	transducin beta 2	C:integral component of membrane; C:endoplasmic reticulum
MLOC_35120	chr5H	668115478	668117031	transducin beta 2	C:integral component of membrane; C:endoplasmic reticulum
MLOC_64330	chr5H	668131158	668133121	DETOXIFICATION 56	P:drug transmembrane transport; P:cellular response to carbon dioxide; F:antiporter activity; C:integral component of membrane; P:regulation of stomatal opening; C:plasma membrane; F:drug transmembrane transporter activity
ZLOC_11110	chr5H	668140826	668141599	predicted protein	F:iron ion binding; F:oxidoreductase activity; C:membrane; P:oxidation-reduction process
ZLOC_11111	chr5H	668142093	668144719	predicted protein
MLOC_29420	chr5H	668145199	668147142	unnamed protein product	P:response to glucose; P:response to fructose; C:integral component of membrane; P:photorespiration; C:endoplasmic reticulum; P:response to sucrose
ZLOC_11112	chr5H	668153341	668157769	hypothetical protein F775_04753	C:plastid
MLOC_70799	chr5H	668159512	668161872	predicted protein	C:plastid
ZLOC_11113	chr5H	668232989	668237296	La domain containing expressed
MLOC_72999	chr5H	668267268	668272419	GDSL esterase lipase EXL3	F:hydrolase activity, acting on ester bonds; C:membrane
MLOC_69405	chr5H	668287197	668288377	ABC transporter G family member 3	F:ATPase activity; C:membrane	EC:3.6.1.3; EC:3.6.1.15	Adenosinetriphosphatase; Nucleoside-triphosphate phosphatase
ZLOC_11114	chr5H	668289388	668290074	ABC transporter G family member 3	F:ATP binding; F:ATPase activity, coupled to transmembrane movement of substances; P:transmembrane transport; C:integral component of membrane; C:plasma membrane	EC:3.6.1.3; EC:3.6.1.15	Adenosinetriphosphatase; Nucleoside-triphosphate phosphatase
ZLOC_11115	chr5H	668292108	668293128	ABC transporter G family member 3	F:ATP binding; F:ATPase activity, coupled to transmembrane movement of substances; P:transmembrane transport; C:integral component of membrane; C:plasma membrane	EC:3.6.1.3; EC:3.6.1.15	Adenosinetriphosphatase; Nucleoside-triphosphate phosphatase
ZLOC_11116	chr5H	668393311	668394259	hypothetical protein SORBIDRAFT_02g026186, partial	C:integral component of membrane
ZLOC_24947	chr5H	23922842	23923531	hypothetical protein F775_03982
ZLOC_24948	chr5H	23925666	23926688	hypothetical protein F775_03982
ZLOC_24949	chr5H	23978986	23979666	hypothetical protein F775_19355	C:mitochondrion
ZLOC_24950	chr5H	24248653	24249270	methionyl-tRNA synthetase	F:nucleic acid binding; P:tRNA aminoacylation for protein translation; F:aminoacyl-tRNA ligase activity; F:oxidoreductase activity, acting on CH-OH group of donors; F:adenyl ribonucleotide binding; C:cytoplasm; F:purine ribonucleoside binding; F:anion binding
ZLOC_24958	chr5H	25294255	25295337	DEAD-box ATP-dependent RNA helicase 27-like isoform X1	F:translation initiation factor activity; F:ATP binding; F:structural constituent of ribosome; P:RNA secondary structure unwinding; P:DNA integration; C:ribosome; P:translational initiation; F:ATP-dependent RNA helicase activity	EC:3.6.1.3; EC:3.6.1.15	Adenosinetriphosphatase; Nucleoside-triphosphate phosphatase
ZLOC_24959	chr5H	25300431	25301914	predicted protein	C:mitochondrion; C:membrane; C:integral component of membrane
ZLOC_24960	chr5H	25357206	25358680	D-3-phosphoglycerate chloroplastic	F:oxidoreductase activity, acting on the CH-OH group of donors, NAD or NADP as acceptor; F:organic cyclic compound binding; F:heterocyclic compound binding; F:ion binding; F:small molecule binding; P:cellular amino acid biosynthetic process
ZLOC_24961	chr5H	25427585	25429114	fasciclin-like arabinogalactan 21
ZLOC_24962	chr5H	25511281	25511736	60S ribosomal L27	F:structural constituent of ribosome; C:mitochondrion; C:cytosolic large ribosomal subunit; P:translation
ZLOC_24963	chr5H	25529601	25531985	hypothetical protein F775_20481	C:mitochondrion
ZLOC_24964	chr5H	25545551	25546174	hypothetical protein F775_20481	C:mitochondrion; C:membrane; C:integral component of membrane
ZLOC_24965	chr5H	25695945	25697071	outer envelope pore 16- chloroplastic	C:mitochondrial inner membrane presequence translocase complex; C:integral component of mitochondrial inner membrane; F:protein channel activity; P:protein import into mitochondrial matrix
ZLOC_24966	chr5H	25822209	25824334	BTB POZ domain-containing At1g30440	C:nucleus; F:DNA binding; C:nucleosome; P:nucleosome assembly
ZLOC_24967	chr5H	26131894	26133916	cationic amino acid transporter 1-like	P:L-glutamate transmembrane transport; C:integral component of plasma membrane; F:L-lysine transmembrane transporter activity; F:antiporter activity; P:L-glutamate import; P:L-lysine transmembrane transport; P:L-arginine import; F:L-glutamate transmembrane transporter activity
ZLOC_24968	chr5H	26209256	26209934	hypothetical protein F775_33055
ZLOC_25032	chr5H	38933511	38934146	retrotransposon unclassified	F:nucleotide binding; F:nucleic acid binding; F:catalytic activity; C:membrane; F:ion binding
ZLOC_25033	chr5H	39485793	39486632	GDSL esterase lipase At4g10955-like	P:lipid metabolic process; F:hydrolase activity
ZLOC_25247	chr5H	93531691	93532161	retrotransposon unclassified	P:RNA phosphodiester bond hydrolysis, endonucleolytic; F:RNA-DNA hybrid ribonuclease activity; F:RNA-directed DNA polymerase activity; F:RNA binding; P:DNA integration; P:RNA-dependent DNA biosynthetic process; C:plastid	EC:3.1.30; EC:2.7.7.49; EC:3.1.26; EC:3.1.26.4	Acting on ester bonds; RNA-directed DNA polymerase; Acting on ester bonds; Ribonuclease H
ZLOC_25248	chr5H	93567164	93568502	ABC transporter C family member 3	C:intracellular organelle; F:zinc ion binding; F:ATPase activity, coupled to transmembrane movement of substances; P:mitotic cell cycle checkpoint; P:transmembrane transport; F:serine-type endopeptidase activity; P:organic substance biosynthetic process; P:protein autophosphorylation; F:protein serine/threonine kinase activity; P:cellular biosynthetic process; P:response to stress; F:ATP binding;…	EC:2.7.11; EC:3.4.21; EC:2.7.12.1; EC:3.6.1.3; EC:3.6.1.15	Transferring phosphorus-containing groups; Acting on peptide bonds (peptidases); Dual-specificity kinase; Adenosinetriphosphatase; Nucleoside-triphosphate phosphatase
ZLOC_25249	chr5H	93589998	93591336	ABC transporter C family member 3	C:intracellular organelle; F:zinc ion binding; F:ATPase activity, coupled to transmembrane movement of substances; P:mitotic cell cycle checkpoint; P:transmembrane transport; F:serine-type endopeptidase activity; P:organic substance biosynthetic process; P:protein autophosphorylation; F:protein serine/threonine kinase activity; P:cellular biosynthetic process; P:response to stress; F:ATP binding;…	EC:2.7.11; EC:3.4.21; EC:2.7.12.1; EC:3.6.1.3; EC:3.6.1.15	Transferring phosphorus-containing groups; Acting on peptide bonds (peptidases); Dual-specificity kinase; Adenosinetriphosphatase; Nucleoside-triphosphate phosphatase
ZLOC_25250	chr5H	93660233	93660973	uncharacterized mitochondrial g00810-like	C:mitochondrion
ZLOC_25251	chr5H	93743095	93744067	retrotransposon Ty3-gypsy subclass	F:nucleic acid binding; F:zinc ion binding; F:aspartic-type endopeptidase activity; F:metal ion binding; P:proteolysis; P:DNA integration
ZLOC_25267	chr5H	99551715	99561605	ABC transporter G family member 1	F:ATP binding; F:ATPase activity, coupled to transmembrane movement of substances; P:transmembrane transport; C:ATP-binding cassette (ABC) transporter complex	EC:3.6.1.3; EC:3.6.1.15	Adenosinetriphosphatase; Nucleoside-triphosphate phosphatase
ZLOC_25268	chr5H	99751723	99753768	ABC transporter G family member 16	F:ATP binding; F:ATPase activity, coupled to transmembrane movement of substances; P:transmembrane transport; C:ATP-binding cassette (ABC) transporter complex	EC:3.6.1.3; EC:3.6.1.15	Adenosinetriphosphatase; Nucleoside-triphosphate phosphatase
ZLOC_25269	chr5H	99836391	99837338	predicted protein, partial
ZLOC_25396	chr5H	143434320	143435043	HLH DNA-binding domain superfamily	F:DNA binding; F:protein dimerization activity
ZLOC_25448	chr5H	161854407	161855806	Tyrosine N-monooxygenase	F:transferase activity, transferring hexosyl groups; F:organic cyclic compound binding; F:heterocyclic compound binding; F:oxidoreductase activity; F:metal ion binding; P:metabolic process
ZLOC_25449	chr5H	161903367	161904515	Transposable element	F:nucleic acid binding; F:zinc ion binding
ZLOC_25450	chr5H	161910987	161913945	hypothetical protein TRIUR3_16882	C:membrane; C:integral component of membrane
ZLOC_25456	chr5H	164274960	164276114	Transposable element Retrotrans_gag	F:nucleic acid binding; F:zinc ion binding; P:DNA integration
ZLOC_25457	chr5H	164419501	164420408	ribonuclease H At1g65750	F:zinc ion binding; P:nuclear-transcribed mRNA catabolic process, nonsense-mediated decay; F:metal ion binding; P:phosphorylation; F:transferase activity; F:protein serine/threonine kinase activity; P:protein phosphorylation; F:kinase activity
ZLOC_25478	chr5H	170683879	170684871	retrotransposon unclassified	P:cellular macromolecule metabolic process; F:catalytic activity; P:primary metabolic process
ZLOC_25479	chr5H	170869983	170871581	BTB POZ domain-containing At1g30440	C:intracellular organelle
ZLOC_25480	chr5H	171138320	171138787	Alpha-L-fucosidase 2	F:nucleic acid binding; F:catalytic activity; P:DNA metabolic process
ZLOC_25481	chr5H	171486508	171489522	AC074282_5 poly	C:integral component of membrane
ZLOC_25485	chr5H	174439029	174440804	methionyl-tRNA synthetase	F:ATP binding; F:oxidoreductase activity, acting on CH-OH group of donors; F:methionine-tRNA ligase activity; C:cytoplasm; P:signal transduction; C:membrane; P:methionyl-tRNA aminoacylation; F:protein kinase activity; F:tRNA binding; P:protein phosphorylation; P:defense response; P:immune system process	EC:6.1.1.10	Methionine--tRNA ligase
ZLOC_25488	chr5H	175672975	175674357	transposon unclassified	C:intracellular membrane-bounded organelle; C:cytoplasmic part
ZLOC_25499	chr5H	181746437	181748383	D-3-phosphoglycerate chloroplastic	F:oxidoreductase activity, acting on the CH-OH group of donors, NAD or NADP as acceptor; F:organic cyclic compound binding; F:heterocyclic compound binding; F:ion binding; F:small molecule binding; P:cellular amino acid biosynthetic process
ZLOC_25500	chr5H	181768312	181769708	retrotransposon unclassified	F:DNA binding; F:RNA-DNA hybrid ribonuclease activity; F:RNA-directed DNA polymerase activity; F:RNA binding; C:mitochondrion; P:DNA recombination; P:RNA-dependent DNA biosynthetic process; C:plastid	EC:3.1.30; EC:2.7.7.49; EC:3.1.26; EC:3.1.26.4	Acting on ester bonds; RNA-directed DNA polymerase; Acting on ester bonds; Ribonuclease H
ZLOC_25501	chr5H	181826307	181828253	D-3-phosphoglycerate chloroplastic	F:oxidoreductase activity, acting on the CH-OH group of donors, NAD or NADP as acceptor; F:organic cyclic compound binding; F:heterocyclic compound binding; F:ion binding; F:small molecule binding; P:cellular amino acid biosynthetic process
ZLOC_25502	chr5H	182241562	182242212	Wall-associated receptor kinase 5	F:nucleic acid binding; F:ATP binding; F:zinc ion binding; F:protein kinase activity; P:phosphorylation; F:protein serine/threonine kinase activity; P:protein phosphorylation; F:kinase activity
ZLOC_25507	chr5H	184901901	184902650	retrotransposon Ty3-gypsy subclass	F:nucleic acid binding; F:catalytic activity; P:DNA metabolic process
ZLOC_25519	chr5H	189852445	189854348	retrotransposon Ty3-gypsy subclass	P:nucleic acid metabolic process; P:cellular macromolecule metabolic process; P:polysaccharide catabolic process; F:hydrolase activity, hydrolyzing O-glycosyl compounds
ZLOC_25520	chr5H	190340407	190352990	retrotransposon unclassified	F:nucleic acid binding; F:zinc ion binding; F:metal ion binding; C:membrane; C:integral component of membrane
ZLOC_25521	chr5H	190564426	190564971	retrotransposon unclassified	P:nucleic acid metabolic process; P:cellular macromolecule metabolic process; C:plastid
ZLOC_25522	chr5H	190620830	190622037	retrotransposon unclassified	F:catalytic activity; P:DNA metabolic process; C:plastid
ZLOC_25523	chr5H	190735141	190735979	predicted protein
ZLOC_25526	chr5H	191585118	191586023	uncharacterized mitochondrial g00810-like	F:metal ion binding
ZLOC_25527	chr5H	191587227	191588528	AC092553_17 pol poly	F:binding; P:DNA metabolic process
ZLOC_25549	chr5H	200824973	200826507	retrotransposon Ty3-gypsy subclass	F:nucleic acid binding; F:catalytic activity; P:DNA metabolic process
ZLOC_25563	chr5H	205279718	205281725	hypothetical protein TRIUR3_28489
ZLOC_25564	chr5H	205609639	205610553	retrotransposon unclassified	F:binding
ZLOC_25565	chr5H	205663540	205664448	transposon En Spm sub-class	C:mitochondrion
ZLOC_25592	chr5H	217816404	217818649	retrotransposon unclassified	F:nucleic acid binding; F:catalytic activity; C:intracellular membrane-bounded organelle; C:cytoplasmic part; P:DNA metabolic process
ZLOC_25652	chr5H	240713014	240713742	retrotransposon unclassified	F:nucleic acid binding; F:catalytic activity; P:DNA metabolic process
ZLOC_25662	chr5H	244835277	244836020	retrotransposon unclassified	F:binding
ZLOC_25664	chr5H	245463880	245465126	retrotransposon unclassified	F:DNA binding; F:RNA-DNA hybrid ribonuclease activity; F:RNA-directed DNA polymerase activity; F:RNA binding; C:mitochondrion; P:DNA recombination; P:RNA-dependent DNA biosynthetic process; C:plastid	EC:3.1.30; EC:2.7.7.49; EC:3.1.26; EC:3.1.26.4	Acting on ester bonds; RNA-directed DNA polymerase; Acting on ester bonds; Ribonuclease H
ZLOC_25665	chr5H	245466567	245467735	retrotransposon unclassified	P:nucleic acid metabolic process; P:cellular macromolecule metabolic process; C:plastid
ZLOC_25682	chr5H	252742295	252743402	retrotransposon unclassified	F:binding
[truncated: 549 more rows]
